# Supplementary material for: Vacuolar-ATPase inhibitors are antimicrobial agents active against intracellular mycobacteria
Source: Antimicrob Agents Chemother. 2025 Oct 31;69(12):e00478-25. doi: 10.1128/aac.00478-25 (PMC12691628; doi:10.1128/aac.00478-25)
Supplement: Supplemental data — Raw data. [file aac.00478-25-s0002.xlsx]

## Sheet: inf-uninf cell count 
Concentration	Description	Well	Row	Column	ValidObjectCount	SelectedObjectCount	%SelectedObjects	ValidFieldCount	MEAN_ObjectAreaCh1	MEAN_ObjectTotalIntenCh1	%HIGH_ObjectTotalIntenCh1	%LOW_ObjectTotalIntenCh1	MEAN_ObjectAvgIntenCh1	%HIGH_ObjectAvgIntenCh1	%LOW_ObjectAvgIntenCh1	MEAN_ObjectVarIntenCh1	%HIGH_ObjectVarIntenCh1	%LOW_ObjectVarIntenCh1	MEAN_ObjectSizeCh1	%HIGH_ObjectSizeCh1	%LOW_ObjectSizeCh1	MEAN_CircTotalIntenCh2	%HIGH_CircTotalIntenCh2	MEAN_CircAvgIntenCh2	%HIGH_CircAvgIntenCh2	MEAN_RingSpotTotalAreaCh2	%HIGH_CircSpotTotalIntenCh2	%HIGH_CircSpotAvgIntenCh2	%HIGH_CircSpotTotalAreaCh2	%HIGH_CircSpotAvgAreaCh2	MEAN_CircAvgIntenRatioCh2Ch1	%HIGH_CircAvgIntenRatioCh2Ch1	%LOW_CircAvgIntenRatioCh2Ch1	Z Position
0.0032	infected	E10	E	10	5275	5275	100	6	314.089	300522	8.66351	58.8815	555.991	4.891	74.2559	567.561	13.7251	80.9479	18.9822	67.981	10.4455	296245	6.38863	432.958	6.38863	6.02302	8.45498	10.1801	0.056872	89.1564	0.738912	98.9953	0.834123	-338.778
0.0032	infected	F10	F	10	5417	5417	100	6	309.21	315724	9.69171	57.1903	583.304	6.03655	71.7002	577.961	15.3221	79.509	18.8146	67.4912	9.91324	304689	6.79343	436.293	6.79343	6.01207	9.39634	11.427	0.147683	91.0467	0.710451	99.0401	0.775337	-390.203
0.0032	infected	G10	G	10	5485	5485	100	6	347.872	349858	11.4676	53.0538	589.577	6.4175	70.6472	605.042	16.062	78.9426	20.1555	75.6609	6.67274	307168	7.23792	405.848	6.74567	4.06963	9.55333	12.6709	0.0546946	85.8159	0.631843	98.6144	1.05743	-389.577
0.0032	infected	H10	H	10	4685	4685	100	6	315.484	277424	6.91569	60.9178	506.406	2.8175	79.4664	477.435	10.9925	84.9947	18.9466	67.7481	11.5261	273963	5.35752	390.003	3.94877	8.07071	7.12914	7.83351	0.106724	87.1932	0.738568	98.9328	0.704376	-462.752
0.016	infected	E9	E	9	5320	5320	100	6	325.459	342034	11.203	55.2256	600.251	6.95489	69.7932	619.178	17.8759	76.8985	19.389	70.7519	8.55263	318338	8.04511	439.076	7.10526	5.38996	10.4135	13.4962	0.093985	87.7068	0.695699	98.5714	0.958647	-317.208
0.016	infected	F9	F	9	5215	5215	100	6	321.06	337694	11.3327	55.0144	598.671	7.59348	70.1438	629.684	17.9482	77.0853	19.2027	69.7411	9.87536	324901	8.49473	449.973	8.3605	5.88812	11.3327	13.7296	0.115053	89.2234	0.711848	98.907	0.920422	-335.292
0.016	infected	G9	G	9	5224	5224	100	6	351.834	377502	14.1462	49.7511	631.179	8.2121	66.1562	660.93	18.8361	75.3828	20.3321	76.3974	5.22588	339749	9.4755	446.488	8.55666	3.91241	12.3277	14.376	0.0191424	87.5766	0.652485	98.8897	0.918836	-379.961
0.016	infected	H9	H	9	4612	4612	100	6	319.643	300443	8.67303	59.1284	541.865	4.3582	75.4987	531.527	12.7277	82.5672	19.1568	68.9289	9.84389	297331	6.28794	414.615	5.39896	7.29739	8.69471	8.99827	0.130095	86.8387	0.727057	99.3062	0.477016	-408.793
0.08	infected	E8	E	8	4788	4788	100	6	317.38	364949	13.2832	52.8822	661.324	9.73266	63.8889	714.102	22.1596	71.7001	19.1755	70.4261	8.73016	372610	10.944	550.839	12.7611	6.27728	14.3066	17.878	0.0208855	89.6199	0.884772	99.2481	0.522139	-293.789
0.08	infected	F8	F	8	4548	4548	100	6	349.498	405889	15.7872	47.5594	668.481	9.74055	62.4011	684.832	20.6904	72.9112	20.192	75.5497	6.9701	381068	11.3017	494.77	9.41073	5.085	14.4019	15.985	0.153914	90.0396	0.708537	98.8786	0.85752	-351.809
0.08	infected	G8	G	8	4577	4577	100	6	314.751	390003	15.8401	51.0596	706.092	12.7376	59.5587	797.189	26.5021	66.8123	19.0661	68.9316	9.02338	430737	14.8569	629.654	17.8064	6.69288	18.8333	21.9139	0.0655451	91.2607	0.889432	99.1916	0.589906	-353.044
0.08	infected	H8	H	8	4443	4443	100	6	342.657	353264	12.7391	52.6446	591.066	6.25703	69.4126	568.142	14.9449	79.5859	19.9058	73.1938	8.08013	335191	8.82287	438.675	6.52712	6.10066	11.3212	10.916	0.157551	89.4441	0.705281	99.0997	0.540176	-447.959
0.4	infected	E7	E	7	4655	4655	100	6	363.037	509687	23.5875	38.4318	823.608	19.8281	48.3566	939.397	34.2213	58.174	20.6795	79.6133	5.15575	488119	18.5177	634.796	19.7422	4.51317	22.9001	28.5929	0.0214823	90.5478	0.740267	98.8829	0.859291	-312.235
0.4	infected	F7	F	7	4646	4646	100	6	364.664	526707	25.3121	36.2678	848.624	19.9742	45.6737	950.6	34.3306	56.9953	20.7499	79.9613	4.82135	496978	19.3715	637.63	19.2639	4.1963	23.7624	28.1963	0.0645717	92.4882	0.714847	98.9884	0.77486	-312.131
0.4	infected	G7	G	7	4677	4677	100	6	345.681	449646	19.2645	43.1046	753.717	15.4586	54.0731	844.772	29.6344	63.8016	20.0726	76.5234	7.31238	440621	15.5228	584.452	16.378	5.3496	19.2859	24.0966	0.0855249	90.7205	0.737054	98.8882	0.940774	-359.942
0.4	infected	H7	H	7	4092	4092	100	6	356.564	452737	19.3304	40.347	752.761	15.1271	52.3216	822.895	29.1789	63.0254	20.4486	77.8837	5.8651	449610	15.2004	592.61	16.2757	5.87399	19.5259	22.9717	0.0977517	90.9335	0.753028	99.2669	0.635386	-408.344
2	infected	E6	E	6	3843	3843	100	6	331.118	528964	24.9024	32.5007	963.579	29.7944	36.534	1215.09	48.2436	43.846	19.7785	77.3875	5.4905	586527	23.7315	836.331	33.9839	5.92224	29.5082	41.504	0.130107	93.5207	0.861099	99.6357	0.312256	-290.831
2	infected	F6	F	6	3197	3197	100	6	317.17	526464	24.1476	33.2186	993.128	31.248	37.2224	1261.1	48.6393	44.1977	19.3431	76.4467	6.44354	597782	24.4292	881.202	36.5343	7.07125	29.6841	42.884	0.281514	92.4304	0.906015	99.7498	0.125117	-350.04
2	infected	G6	G	6	4147	4147	100	6	336.622	556929	27.1039	30.287	1002.82	31.6856	33.7111	1268.73	51.1936	41.5963	19.9705	79.8891	5.37738	589353	24.162	840.111	35.5438	5.02365	29.1777	44.5864	0.0482276	92.3318	0.820429	98.8667	0.868097	-355.039
2	infected	H6	H	6	3964	3964	100	6	331.502	443926	17.9869	39.4046	800.57	17.1039	46.8214	911.018	33.5267	57.4672	19.7136	76.6145	6.68517	470789	14.9596	672.414	20.6105	6.80595	19.3239	27.3713	0.126135	92.2048	0.830496	99.1675	0.630676	-390.033
10	infected	E5	E	5	1975	1975	100	6	243.39	299516	9.77215	57.0633	691.243	14.4304	58.6329	911.548	35.5949	59.8481	16.6975	58.8354	14.6329	371291	10.5823	629.112	22.0253	10.7213	13.6203	27.0886	0.151899	71.8987	0.889704	99.8987	0.0506329	-298.07
10	infected	F5	F	5	2254	2254	100	6	249.372	293198	9.00621	58.6069	666.938	12.1118	62.1118	844.034	31.4108	63.1322	16.9029	58.6513	14.7737	366182	10.1154	618.021	19.2547	11.5515	12.866	23.9574	0.133097	77.3736	0.912506	99.7782	0.177462	-340.121
10	infected	G5	G	5	3034	3034	100	6	268.897	352104	13.1839	51.1536	747.798	16.9084	54.1529	963.103	38.2663	56.2294	17.595	64.0079	12.3599	410256	13.7113	656.646	23.4015	7.96314	16.3151	31.7403	0	79.7297	0.846807	99.6045	0.230719	-358.061
10	infected	H5	H	5	2400	2400	100	6	244.117	252628	5.91667	62.125	583.403	6.95833	68.1667	676.505	25.7083	70	16.6261	57	16.75	304612	6.875	517.375	11.375	11.9738	9.375	18.4167	0.0833333	73.875	0.854289	99.5833	0.375	-449.49
50	infected	E4	E	4	1027	1027	100	6	207.507	200335	4.96592	73.4177	516.331	5.55015	76.1441	602.076	22.0058	74.7809	15.3322	47.4197	21.6164	249983	5.74489	461.231	8.66602	15.4593	7.88705	13.3398	0	60.7595	0.865983	99.9026	0.097371	-327.98
50	infected	F4	F	4	1009	1009	100	6	192.85	185851	3.36967	74.9257	513.302	5.05451	76.115	585.414	20.7136	74.9257	14.7243	40.5352	24.0833	245200	5.15362	481.058	9.41526	16.9811	7.03667	10.4063	0	67.6908	0.925929	100	0	-341.449
50	infected	G4	G	4	1701	1701	100	6	211.053	229394	5.34979	67.7837	595.267	6.81952	66.9018	721.308	27.4544	66.5491	15.4937	46.2081	19.6943	292521	6.58436	560.748	12.522	13.0473	8.64198	16.3433	0.0587889	76.3081	0.938158	99.7648	0.176367	-364.561
50	infected	H4	H	4	1264	1264	100	6	202.282	159441	1.58228	80.8544	436.8	2.05696	82.7532	474.885	15.7437	79.9051	15.0773	43.6709	21.519	193396	2.2943	375.477	3.48101	16.5187	3.32278	6.64557	0.158228	52.2152	0.821673	99.9209	0.0791139	-431.388
250	infected	E3	E	3	1488	1488	100	6	200.631	181332	2.95699	74.7984	489.023	3.42742	77.0833	552.336	20.0269	74.7984	15.04	43.4812	21.371	224428	3.69624	425.608	5.84677	15.0635	4.90591	10.4167	0	58.7366	0.838881	99.8656	0.134409	-360.348
250	infected	F3	F	3	1264	1264	100	6	197.834	172587	2.68987	78.0063	462.807	3.4019	79.9051	497.698	16.8513	78.9557	14.8459	44.6994	25.2373	214112	3.9557	405.257	5.6962	16.7467	5.53797	8.5443	0.0791139	60.6013	0.844724	99.5253	0.39557	-396.023
250	infected	G3	G	3	1948	1948	100	6	227.032	198449	3.18275	73.3573	477.539	2.82341	78.6961	517.117	17.2485	76.7454	15.9682	50.924	20.3285	229356	4.00411	394.77	5.08214	13.2786	5.95483	9.70226	0.102669	60.0616	0.773521	99.384	0.410678	-386.522
250	infected	H3	H	3	1102	1102	100	6	193.837	150821	1.08893	82.1234	435.894	1.99637	82.3049	463.105	14.882	80.5808	14.6908	38.294	26.0436	193630	1.45191	405.235	4.44646	17.6196	2.90381	6.62432	0.0907441	58.3485	0.890766	99.7278	0.181488	-468.348
BDQ	infected	E11	E	11	5906	5906	100	6	264.71	194635	3.45411	77.4297	411.915	1.6424	90.9922	366.192	5.75686	91.8557	17.1241	55.4859	17.8293	183490	2.72604	285.675	1.89638	8.21729	3.64037	3.979	0.0338639	76.5323	0.647	98.5777	0.982052	-383.417
BDQ	infected	E12	E	12	5576	5576	100	6	268.83	181035	2.43902	78.7482	384.65	1.29125	92.9699	329.636	4.82425	93.5796	17.1996	55.9362	18.8486	168073	2.04448	262.153	1.43472	9.81879	2.56456	3.21019	0.233142	75.8967	0.640722	99.0854	0.735294	-406.862
BDQ	infected	F11	F	11	5829	5829	100	6	274.061	188874	2.79636	77.732	390.649	1.30383	91.8511	343.676	5.12952	92.829	17.4639	57.2139	16.6924	168744	2.14445	253.397	1.50969	7.19957	2.86499	3.68845	0.102934	69.4116	0.599333	98.5761	1.14943	-385.299
BDQ	infected	F12	F	12	5399	5399	100	6	247.323	160992	2.20411	82.6264	364.594	0.926097	94.925	292.831	3.74143	95.0546	16.4419	50.602	21.3743	152956	1.79663	246.132	1.07427	10.7283	2.24116	2.42638	0.129654	73.5877	0.636703	98.9442	0.833488	-453.435
BDQ	infected	G11	G	11	5892	5892	100	6	278.125	197646	2.9871	76.1032	403.027	1.42566	91.0557	363.48	5.80448	91.9382	17.5781	58.8595	16.1914	179319	2.17244	267.303	1.86694	7.25837	3.00407	3.95451	0.0678887	71.6056	0.613258	98.6083	1.06925	-418.039
BDQ	infected	G12	G	12	5616	5616	100	6	273.365	180415	2.5463	79.3447	377.589	1.12179	93.5185	321.905	4.64744	93.9815	17.3841	57.906	17.9309	165439	2.02991	249.306	1.58476	8.75918	2.70655	3.1339	0.267094	70.6731	0.61056	98.5933	1.08618	-428.522
BDQ	infected	H11	H	11	5316	5316	100	6	266.39	191102	2.99097	77.1068	412.182	1.63657	91.1964	366.478	5.47404	92.4003	17.1882	56.1512	17.8518	190861	2.65237	316.523	2.33258	9.50201	3.53649	3.74342	0.1693	79.8909	0.733083	99.2852	0.507901	-442.52
BDQ	infected	H12	H	12	4799	4799	100	6	245.428	167078	2.62555	81.2669	384.434	1.31277	92.9985	317.789	4.91769	93.7695	16.3265	49.4478	22.5255	173934	2.41717	305.077	2.00042	12.6288	2.83392	3.25068	0.125026	77.662	0.759271	99.2915	0.458429	-494.368
DMSO	infected	E1	E	1	3400	3400	100	6	299.495	280046	7.58824	58.7647	531.789	4.70588	73.2059	560.031	19.4412	75.8824	18.3821	65.2647	14.0882	286271	6.14706	411.999	7.17647	9.63483	8.14706	14.7059	0.235294	76.7059	0.716546	98.9118	0.852941	-413.287
DMSO	infected	E2	E	2	4552	4552	100	6	317.804	325678	10.6766	55.58	586.151	6.67838	70.0791	628.063	20.2329	74.6924	19.0343	68.4095	10.7865	325635	8.01845	454.748	8.45782	7.40513	10.8524	14.8506	0.219684	85.391	0.731241	99.2531	0.593146	-394.203
DMSO	infected	F1	F	1	3972	3972	100	6	320.999	283613	8.55992	61.6314	497.978	3.87714	78.852	503.8	14.6022	80.8409	19.0228	68.1017	12.8651	273057	6.26888	364.056	5.03525	8.77297	8.05639	10.6244	0.251762	76.1581	0.67368	98.7664	0.931521	-467.816
DMSO	infected	F2	F	2	4523	4523	100	6	331.795	327611	10.8556	55.0298	565.388	5.79262	71.6339	589.895	17.5768	77.2496	19.5202	70.7053	9.50696	307719	7.40659	410.28	6.61066	6.26248	9.79438	12.5359	0.0221092	81.8483	0.67288	98.7619	0.972806	-395.403
DMSO	infected	G1	G	1	3790	3790	100	6	312.612	272763	7.33509	60.1583	500.688	3.72032	76.9129	526.755	17.7836	77.9156	18.77	67.2296	13.9314	267106	5.59367	374.829	5.25066	9.61853	7.70449	12.7704	0.369393	76.3325	0.690511	98.6807	0.897098	-432.56
DMSO	infected	G2	G	2	4526	4526	100	6	321.577	312924	10.0309	57.8657	556.665	6.31905	74.1494	567.871	16.2837	79.0985	19.1664	68.5373	10.3403	303458	7.46796	413.972	7.35749	7.22518	9.83208	12.0857	0.198851	82.7221	0.688729	98.8511	0.817499	-419.718
DMSO	infected	H1	H	1	3734	3734	100	6	306.211	223587	3.74933	68.5592	417.814	1.76754	87.9218	379.855	8.06106	88.9663	18.4529	63.203	15.5329	216182	2.9459	303.597	2.49063	11.9494	4.12426	5.16872	0.749866	70.6213	0.682039	99.2769	0.5624	-509.296
DMSO	infected	H2	H	2	4488	4488	100	6	299.787	242889	5.43672	66.5107	460.702	2.47326	83.8904	439.553	10.2273	86.4082	18.309	62.6114	14.9064	239558	4.38948	346.707	3.47594	9.66043	5.92692	6.72906	0.311943	80.1693	0.709725	99.1533	0.713012	-447.644
0.0032	uninfected	A10	A	10	6189	6189	100	6	305.835	316455	9.14526	60.8176	583.108	5.33204	72.5158	600.104	13.2816	80.2714	18.9549	67.313	5.52593	287858	6.89934	405.113	5.80061	2.65489	8.78979	10.9388	0.0323154	87.2677	0.640276	98.4004	1.22799	-468.847
0.0032	uninfected	B10	B	10	7249	7249	100	6	313.414	326641	10.1945	60.091	593.526	6.29052	71.4443	623.287	14.9952	78.8247	19.1515	68.6991	5.82149	283992	7.11822	401.644	6.70437	1.94542	9.1185	12.3879	0.013795	89.7227	0.610913	97.8204	1.68299	-387.71
0.0032	uninfected	C10	C	10	7202	7202	100	6	309.874	308135	8.87254	62.0383	568.491	5.30408	74.4377	599.969	13.774	80.5887	19.0618	68.0783	5.44293	268669	6.41488	383.499	5.65121	1.93289	8.12274	11.4135	0.013885	89.0031	0.607256	98.0422	1.6662	-390.021
0.0032	uninfected	D10	D	10	7356	7356	100	6	295.971	324823	10.2909	60.9978	613.658	7.00109	70.0245	665.758	17.3464	76.2643	18.6544	65.4432	5.02991	289311	7.65362	418.387	7.16422	1.62778	9.33931	14.6547	0	89.7635	0.614879	97.9608	1.50897	-343.533
0.016	uninfected	A9	A	9	5633	5633	100	6	321.529	348317	11.0598	56.1513	618.208	6.3199	68.0099	641.676	15.5512	77.259	19.5088	72.3593	3.95881	321970	8.30818	439.522	6.97674	2.33717	10.4917	12.6043	0	86.5081	0.659331	98.9526	0.781111	-416.579
0.016	uninfected	B9	B	9	7229	7229	100	6	317.641	341752	10.6792	58.2515	614.861	6.46009	69.1659	650.789	16.4338	76.7879	19.3263	69.8022	4.86928	295068	7.78808	413.68	6.93042	1.77836	9.83539	13.7917	0.0138332	89.8188	0.611729	98.0634	1.50782	-379.423
0.016	uninfected	C9	C	9	6927	6927	100	6	306.407	347940	11.2458	58.0338	640.495	7.85333	66.7966	695.176	18.9548	73.5672	18.9693	67.5906	5.24036	311778	8.40191	446.893	7.92551	1.95812	10.423	15.7788	0	89.8802	0.638043	98.2243	1.32814	-335.793
0.016	uninfected	D9	D	9	7384	7384	100	6	303.655	374100	13.0959	56.3787	683.385	9.89978	62.7844	763.028	21.7768	70.2194	18.8676	66.468	5.26815	337836	9.9675	480.477	10.4821	1.80638	12.2969	18.9464	0	91.7931	0.639517	97.5894	1.84182	-316.434
0.08	uninfected	A8	A	8	7195	7195	100	6	339.353	454804	17.4566	43.7804	785.912	12.9951	50.5073	849.208	26.7547	63.7109	20.1754	78.0125	1.72342	388755	11.9388	533.876	11.8972	1.28161	15.0938	23.016	0	94.5796	0.622375	98.4017	1.12578	-438.232
0.08	uninfected	B8	B	8	7036	7036	100	6	303.57	371086	12.5355	54.747	683.426	9.53667	61.6259	731.227	21.1342	70.6794	18.8791	66.7851	5.05969	337306	9.40875	483.022	9.25242	2.22982	11.6401	17.382	0	92.9363	0.657216	98.5361	1.06595	-358.596
0.08	uninfected	C8	C	8	7444	7444	100	6	316.015	405926	14.777	51.3971	728.568	11.647	57.7243	819.035	24.7582	66.4831	19.2999	70.6341	4.63461	363406	11.244	518.061	11.3783	1.87032	13.4605	21.4267	0.0134336	92.4503	0.657997	98.1327	1.41053	-325.4
0.08	uninfected	D8	D	8	7479	7479	100	6	333.557	430950	16.085	48.3621	748.827	12.6487	55.8898	857.799	26.4073	64.2466	19.9538	75.3978	2.19281	369820	11.7128	512.804	12.1808	1.12571	13.9591	23.8	0	92.5926	0.616604	97.9142	1.71146	-298.965
0.4	uninfected	A7	A	7	2977	2977	100	3	342.124	462470	17.4001	42.1901	785.334	13.0668	49.5129	819.792	25.5962	64.1921	20.2733	79.7111	1.74672	422382	13.3692	561.738	12.8989	1.51286	16.1572	22.4387	0	94.8606	0.665755	99.1266	0.503863	-413.212
0.4	uninfected	B7	B	7	4538	4538	100	4	337.535	460946	18.6646	45.3944	780.283	13.9709	51.6968	848.154	26.7298	63.5302	19.9899	74.7466	3.12913	400659	13.2217	542.53	13.1556	1.65522	15.9321	22.8515	0.0220361	94.3147	0.646749	98.0829	1.60864	-357.255
0.4	uninfected	C7	C	7	7968	7968	100	6	349.023	534346	23.0171	38.0648	899.479	20.0301	41.0015	1028.99	36.7721	52.4473	20.422	78.1878	1.95783	451889	15.876	618.45	17.9091	1.17933	19.2771	32.618	0	94.4277	0.625489	97.8414	1.71938	-337.572
0.4	uninfected	D7	D	7	7220	7220	100	6	328.897	509925	21.0111	41.9529	884.46	19.0997	42.9501	1021.7	35.7202	53.6011	19.7851	74.2244	2.42382	462793	16.8006	639.834	18.615	1.41443	19.723	31.5512	0	94.3213	0.664347	97.9363	1.57895	-308.473
2	uninfected	A6	A	6	6164	6164	100	6	351.471	528961	22.2258	36.4698	879.954	17.732	38.6437	945.553	33.2901	54.7859	20.5353	80.0616	1.817	482971	16.9046	635.428	16.5315	1.65697	20.5711	28.4718	0	95.1493	0.674881	98.8482	0.876055	-417.71
2	uninfected	B6	B	6	7077	7077	100	6	361.941	536044	23.1171	36.6398	872.328	17.9878	41.2887	962.303	34.167	54.3875	20.7676	79.3415	2.23258	450554	15.3172	599.423	15.3031	1.59847	18.652	28.6138	0	95.0685	0.642634	98.2902	1.35651	-353.631
2	uninfected	C6	C	6	7850	7850	100	6	354.887	533288	22.7516	37.3376	892.109	19.7707	40.5987	1023.79	37.0701	51.0191	20.601	79.3121	1.68153	452280	15.8599	620.132	17.5159	1.42589	18.9682	32.2293	0	94.7516	0.641265	98.1911	1.38854	-328.724
2	uninfected	D6	D	6	7958	7958	100	6	353.769	534784	22.6439	35.8633	900.534	19.6406	39.8341	1019.02	36.9691	51.244	20.5788	78.9017	1.67127	447285	15.2048	616.586	17.3033	1.28101	18.3338	31.817	0	94.7474	0.626905	97.9769	1.68384	-301.989
10	uninfected	A5	A	5	1044	1044	100	1	364.252	565781	24.2337	31.1303	924.42	19.9234	36.0153	967.638	33.4291	54.4061	20.9318	83.4291	1.91571	499013	18.1992	655.864	17.433	1.99028	21.8391	27.5862	0	96.6475	0.660403	99.0421	0.574713	-450.591
10	uninfected	B5	B	5	5806	5806	100	5	355.49	566720	25.1981	34.9466	932.709	21.0816	37.7885	1046.32	36.3245	51.7568	20.5303	77.8333	3.18636	523214	19.1354	722.325	22.5629	3.2012	22.7351	31.9669	0.0172236	95.2118	0.779395	98.691	0.998967	-338.369
10	uninfected	C5	C	5	7823	7823	100	6	361.308	549043	22.9707	34.5775	909.631	19.8134	38.8342	1023.85	35.8686	51.5275	20.7401	78.9978	2.56935	472487	15.8763	648.735	17.7809	2.12189	19.2126	29.8095	0	94.9764	0.675501	98.5683	1.12489	-356.216
10	uninfected	D5	D	5	6746	6746	100	5	389.654	618646	27.5274	27.8239	987.359	24.5775	32.5674	1120.01	42.603	44.0854	21.6351	84.5538	1.51201	496288	17.6846	665.686	19.5227	1.65766	21.2719	35.043	0	94.871	0.627079	98.1471	1.34895	-296.749
50	uninfected	A4	A	4	3289	3289	100	6	263.614	300473	11.2496	66.4032	609.618	11.8881	75.0076	742.805	20.0365	76.5582	17.1713	56.5521	16.6616	343662	10.7631	539.756	13.986	13.8262	13.986	16.0231	0.516874	81.7878	0.900206	99.2399	0.608088	-407.238
50	uninfected	B4	B	4	3467	3467	100	6	243.017	343317	15.2293	61.8979	714.301	18.8924	64.1477	977.658	32.4776	63.4843	16.3842	52.5526	20.3346	396507	15.5754	634.843	21.6614	12.3422	18.9789	25.0361	0.17306	81.3383	0.912251	98.904	0.663398	-372.386
50	uninfected	C4	C	4	3957	3957	100	6	283.019	354960	14.7839	59.6411	676.712	15.5168	67.1468	905.604	28.7339	67.627	17.7268	59.6159	16.6793	375792	13.5203	558.63	17.3364	10.284	17.0584	22.6181	0.202173	75.5623	0.803126	98.5848	1.1625	-328.029
50	uninfected	D4	D	4	4141	4141	100	6	284.523	333117	14.4651	62.5453	613.665	13.1611	71.9391	789.441	24.0522	72.7844	17.6871	58.8264	18.2806	349233	12.7747	500.462	14.2236	11.6445	15.8657	19.5122	0.241488	75.8271	0.791594	98.7443	1.06255	-311.698
250	uninfected	A3	A	3	3257	3257	100	6	260.827	335701	14.3998	64.5993	665.706	16.7946	70.0645	916.767	28.0012	69.1127	17.0204	56.3095	18.2376	363262	14.062	556.31	18.3298	12.1354	16.9788	22.8431	0.245625	74.6392	0.824548	98.8333	0.982499	-479.846
250	uninfected	B3	B	3	3874	3874	100	6	257.315	333043	14.0423	62.6742	679.686	17.1141	67.3464	937.764	30.5885	65.6686	16.8861	55.1626	18.3531	364173	13.3454	572.106	18.7919	11.096	16.6495	24.2901	0.129066	76.0712	0.828797	98.761	1.08415	-391.524
250	uninfected	C3	C	3	3848	3848	100	6	284.545	340479	14.3711	60.9407	651.197	14.579	68.9969	855.661	27.8067	69.2308	17.7681	60.7588	17.3077	360784	13.0198	548.729	17.2297	10.9726	16.3462	22.7391	0.259875	77.053	0.813779	97.843	1.76715	-396.02
250	uninfected	D3	D	3	3841	3841	100	6	252.678	300056	12.0281	67.0398	621.855	13.8506	72.9498	799.433	24.1604	73.0279	16.6609	52.3822	20.2291	333082	11.4033	531.988	15.8813	12.6559	14.5535	20.0208	0.234314	79.2762	0.848805	98.6722	1.06743	-340.714
BDQ	uninfected	A11	A	11	5291	5291	100	6	277.592	249166	6.16141	71.5744	505.713	4.2336	82.9144	525.931	10.4517	85.6549	17.9588	61.0471	8.97751	249114	5.87791	388.845	7.29541	4.31218	7.23871	9.05311	0	75.9214	0.704033	98.8093	1.0017	-449.918
BDQ	uninfected	A12	A	12	4674	4674	100	5	264.259	213404	3.91528	75.6953	451.731	2.16089	88.7035	389.69	5.60548	92.0839	17.362	55.0706	12.6016	206501	3.4018	321.17	2.65297	7.06675	4.2576	4.2576	0.0641849	88.3184	0.668634	99.08	0.748823	-492.759
BDQ	uninfected	B11	B	11	6989	6989	100	6	269.288	229969	4.80755	72.5712	479.767	2.64702	84.5042	471.106	8.3846	87.5662	17.5686	57.9196	11.3607	214687	3.79167	336.391	3.21934	4.18081	4.8791	6.06668	0	82.9303	0.652216	98.841	0.901417	-407.158
BDQ	uninfected	B12	B	12	6678	6678	100	6	289.091	252980	5.49566	69.5268	504.946	2.90506	82.4948	499.222	8.53549	87.2117	18.4471	64.2707	5.78017	229977	4.01318	344.923	3.36927	2.62752	5.28601	7.12788	0	86.1036	0.631241	98.802	0.98832	-429.074
BDQ	uninfected	C11	C	11	7426	7426	100	6	292.294	266183	6.19445	68.4352	520.994	3.62241	80.6895	539.714	10.3555	84.7024	18.4797	64.1126	6.86776	236196	4.8613	352.529	4.03986	2.43061	6.07326	8.87423	0.0134662	89.9407	0.61568	98.2359	1.27929	-380.118
BDQ	uninfected	C12	C	12	6893	6893	100	6	299.279	270056	6.4123	66.894	517.59	3.94603	80.676	526	9.96663	85.42	18.7116	66.0525	6.35427	239309	4.87451	348.373	4.30872	2.80327	5.99159	8.08066	0.0290149	85.4345	0.612088	98.7088	1.00102	-451.094
BDQ	uninfected	D11	D	11	7033	7033	100	6	248.804	246364	6.41263	72.5722	539.65	5.11873	79.4256	562.35	12.5267	82.9518	16.8485	51.0024	12.8253	245114	5.37466	412.81	5.90075	4.42123	6.83919	10.465	0.0142187	90.8716	0.724312	98.4786	1.33656	-363.301
BDQ	uninfected	D12	D	12	5809	5809	100	5	265.529	241216	5.80134	72.8008	502.185	3.8733	84.3863	488.339	9.14099	87.5538	17.4277	55.3968	11.3273	228463	4.78568	353.044	4.76846	4.15611	6.07678	7.59167	0.0344293	89.5851	0.647329	98.399	1.27389	-419.753
DMSO	uninfected	A1	A	1	7609	7609	100	6	276.165	267923	6.8603	69.5755	544.774	4.29754	79.3008	571.892	11.2104	83.9664	17.9468	58.0365	6.38717	245047	5.34893	375.413	4.5341	2.22818	6.53174	8.94993	0	90.9318	0.637302	98.5806	1.15653	-545.67
DMSO	uninfected	A2	A	2	6255	6255	100	6	299.887	317362	9.19265	61.4069	599.215	5.64349	71.9105	621.042	13.3973	80.1599	18.8329	66.7626	3.9968	297845	7.30616	429.883	6.28297	2.23053	9.03277	11.5108	0	89.7042	0.667707	98.8969	0.863309	-440.316
DMSO	uninfected	B1	B	1	6441	6441	100	6	281.247	296669	8.46142	65.3159	590.071	6.08601	73.9481	633.277	14.6406	79.4287	18.0731	60.4565	8.0267	299536	7.7783	479.815	11.2094	3.54558	9.57926	12.6999	0.0310511	91.6162	0.785549	98.6027	1.19547	-429.945
DMSO	uninfected	B2	B	2	6965	6965	100	6	319.702	321511	9.43288	59.6411	580.235	5.28356	73.0079	605.281	13.9124	79.6267	19.4632	70.9117	3.28787	281776	6.63317	394.08	5.45585	1.5999	8.55707	11.5865	0.0143575	88.4566	0.618095	98.5068	1.1486	-411.283
DMSO	uninfected	C1	C	1	7365	7365	100	6	287.137	302487	9.4501	65.9335	578.759	6.32722	75.1527	620.018	14.5418	80.2716	18.275	61.2763	6.88391	280426	7.5628	406.982	6.65309	2.13654	9.28717	12.2471	0	89.7895	0.638522	98.3299	1.35777	-426.774
DMSO	uninfected	C2	C	2	5883	5883	100	5	293.768	293221	8.2101	64.5929	563.219	5.11644	75.4377	580.657	12.0007	82.169	18.567	64.2019	5.4394	263483	6.05133	384.389	5.25242	2.15187	7.49618	9.84192	0.0169981	88.8492	0.627803	98.8951	0.883903	-369.838
DMSO	uninfected	D1	D	1	6559	6559	100	6	296.129	287075	7.31819	65.635	547.231	4.78732	78.5181	561.783	11.3432	83.4883	18.6718	64.9794	5.13798	262868	6.05275	376.994	4.98552	2.13577	7.36393	9.14774	0.0152462	87.0102	0.630101	98.6736	1.09773	-416.994
DMSO	uninfected	D2	D	2	6622	6622	100	6	278.11	297135	8.23014	64.6179	592.736	5.48173	72.8632	615.938	13.9233	79.6889	18.0325	60.1631	6.53881	288132	6.97674	432.891	6.23679	2.75628	8.41136	11.7789	0.0151012	90.1842	0.68176	98.958	0.800362	-371.344
	Description	Concentration	Plate	Well	Row	Column	ValidObjectCount	SelectedObjectCount	ValidFieldCount	%LOW_ObjectAreaCh1	%HIGH_ObjectTotalIntenCh1	%HIGH_ObjectAvgIntenCh1	%HIGH_ObjectVarIntenCh1	%LOW_ObjectVarIntenCh1	%LOW_ObjectSizeCh1	MEAN_CircTotalIntenCh2	MEAN_CircAvgIntenCh2	MEAN_RingSpotTotalAreaCh2	%HIGH_CircSpotTotalIntenCh2	%HIGH_CircSpotAvgIntenCh2	Z Position
	uninfected	0.0032	20240702 LRW BAF+/- infection Rep 2_Cell count	E10	E	10	7353	7353	6	53.026	27.839	32.1501	47.994	34.0949	2.01278	935172	1458.72	8.76829	55.8684	78.5394	-22.5059
	uninfected	0.0032	20240702 LRW BAF+/- infection Rep 2_Cell count	F10	F	10	7099	7099	6	58.6984	21.7636	22.0454	33.3286	48.4575	4.32455	893279	1479.82	11.3854	53.1483	74.3908	-76.0149
	uninfected	0.0032	20240702 LRW BAF+/- infection Rep 2_Cell count	G10	G	10	7079	7079	6	56.9713	26.1195	30.7671	46.0234	37.251	3.46094	1.00922e+06	1660.05	10.8175	59.952	85.6477	-112.813
	uninfected	0.0032	20240702 LRW BAF+/- infection Rep 2_Cell count	H10	H	10	6460	6460	6	53.7926	26.9969	29.5975	43.3591	38.452	3.63777	996623	1607.81	11.2737	60.2632	81.4861	-174.619
	uninfected	0.016	20240702 LRW BAF+/- infection Rep 2_Cell count	E9	E	9	7408	7408	6	55.4401	26.6739	31.9249	47.3272	36.2176	2.78078	931245	1504.08	9.40684	55.7775	80.0351	6.74007
	uninfected	0.016	20240702 LRW BAF+/- infection Rep 2_Cell count	F9	F	9	6350	6350	6	66.0315	15.3071	15.685	28.9449	56.7559	8.45669	956318	1772.95	15.3445	57.0236	84.0315	-17.5184
	uninfected	0.016	20240702 LRW BAF+/- infection Rep 2_Cell count	G9	G	9	7181	7181	6	52.4161	29.8705	34.452	50.5083	32.8088	2.33951	972272	1511.79	8.82539	57.8889	81.8688	-81.183
	uninfected	0.016	20240702 LRW BAF+/- infection Rep 2_Cell count	H9	H	9	6413	6413	6	59.3638	21.5812	21.9554	36.5819	47.7624	5.6136	1.03453e+06	1767.78	14.3632	62.3733	85.9192	-143.053
	uninfected	0.08	20240702 LRW BAF+/- infection Rep 2_Cell count	E8	E	8	6598	6598	6	63.0343	17.763	18.4147	30.7366	53.4556	6.13822	927655	1660.34	13.5396	55.1076	82.0855	35.7856
	uninfected	0.08	20240702 LRW BAF+/- infection Rep 2_Cell count	F8	F	8	6507	6507	6	64.3	17.6425	18.4109	29.8294	54.5259	7.3613	926515	1685.01	14.9799	55.1406	79.0687	-34.3113
	uninfected	0.08	20240702 LRW BAF+/- infection Rep 2_Cell count	G8	G	8	6714	6714	6	53.1725	30.0268	33.1695	46.4552	37.4441	3.66399	1.00077e+06	1620.24	11.3907	60.426	81.9184	-58.5492
	uninfected	0.08	20240702 LRW BAF+/- infection Rep 2_Cell count	H8	H	8	6517	6517	6	55.056	26.8528	29.7376	44.7138	39.5888	3.28372	1.03268e+06	1662.35	12.067	62.406	84.3793	-172.81
	uninfected	0.4	20240702 LRW BAF+/- infection Rep 2_Cell count	E7	E	7	6954	6954	6	60.6414	20.2617	22.6057	37.4605	46.9658	5.10498	934915	1594.32	12.6019	55.3926	81.3632	50.6681
	uninfected	0.4	20240702 LRW BAF+/- infection Rep 2_Cell count	F7	F	7	5725	5725	6	68.0349	13.6769	12.3144	23.0742	62.9345	9.43231	922390	1792.59	16.575	54.917	80.4017	13.2529
	uninfected	0.4	20240702 LRW BAF+/- infection Rep 2_Cell count	G7	G	7	6779	6779	6	60.7612	11.0783	6.50538	9.66219	77.4893	5.50229	668190	1127.7	13.9906	35.8165	31.5238	-63.9777
	uninfected	0.4	20240702 LRW BAF+/- infection Rep 2_Cell count	H7	H	7	5600	5600	6	57.3214	23.4286	25.1786	37.3571	46.2321	5.73214	1.00991e+06	1761.2	13.6909	62	82.5357	-137.875
	uninfected	2	20240702 LRW BAF+/- infection Rep 2_Cell count	E6	E	6	6521	6521	6	58.2886	21.1471	21.2084	32.3723	50.9891	3.89511	903872	1501.01	13.2233	54.7769	74.8351	28.9072
	uninfected	2	20240702 LRW BAF+/- infection Rep 2_Cell count	F6	F	6	5338	5338	6	67.0851	11.7647	10.1536	18.1903	68.2653	9.72274	853673	1648.24	18.2467	50.7868	69.5017	-10.4651
	uninfected	2	20240702 LRW BAF+/- infection Rep 2_Cell count	G6	G	6	6239	6239	6	58.0862	21.7823	23.0486	32.2648	51.6429	4.84052	923886	1533.63	14.2997	55.2492	72.704	-61.7515
	uninfected	2	20240702 LRW BAF+/- infection Rep 2_Cell count	H6	H	6	5291	5291	6	63.0883	15.3657	13.7025	24.4566	60.6313	7.06861	1.01334e+06	1818.47	19.6513	61.9354	80.722	-129.05
	uninfected	10	20240702 LRW BAF+/- infection Rep 2_Cell count	E5	E	5	3501	3501	6	24.85	73.2648	70.8083	84.7187	8.91174	2.51357	1.21406e+06	1463.01	7.11043	80.6341	89.0888	27.2925
	uninfected	10	20240702 LRW BAF+/- infection Rep 2_Cell count	F5	F	5	3501	3501	6	17.6343	84.2187	76.9302	86.6275	7.10315	2.65596	1.19569e+06	1320.86	4.77746	80.7597	85.8246	-9.04959
	uninfected	10	20240702 LRW BAF+/- infection Rep 2_Cell count	G5	G	5	3501	3501	6	16.4493	82.6912	74.7481	85.6846	7.23177	2.6971	1.18806e+06	1299.27	4.83304	80.1423	84.588	-69.1908
	uninfected	10	20240702 LRW BAF+/- infection Rep 2_Cell count	H5	H	5	3501	3501	6	19.1573	80.9942	75.9018	86.0261	7.12337	2.06123	1.2525e+06	1420.59	5.46684	82.0855	85.0258	-152.642
	uninfected	50	20240702 LRW BAF+/- infection Rep 2_Cell count	E4	E	4	1550	1550	6	18.6452	79.1613	66.6452	84.3226	11.6129	7.09677	1.3243e+06	1329.26	4.08004	83.6129	84.4516	2.45322
	uninfected	50	20240702 LRW BAF+/- infection Rep 2_Cell count	F4	F	4	1663	1663	6	18.16	80.5773	66.3259	83.9447	13.169	8.11786	1.29328e+06	1279.1	4.07575	82.9224	83.644	-13.5102
	uninfected	50	20240702 LRW BAF+/- infection Rep 2_Cell count	G4	G	4	1681	1681	6	24.2118	69.1255	58.2986	80.6068	16.4783	10.0535	1.31941e+06	1364.17	5.96818	80.7258	81.7371	-82.6693
	uninfected	50	20240702 LRW BAF+/- infection Rep 2_Cell count	H4	H	4	1787	1787	6	26.357	72.6917	65.0252	77.1125	20.5932	11.9194	1.25086e+06	1257.09	5.1434	74.6503	76.7767	-133.462
	uninfected	250	20240702 LRW BAF+/- infection Rep 2_Cell count	E3	E	3	1026	1026	6	22.1248	73.1969	55.2632	78.7524	18.8109	12.963	1.23495e+06	1206.4	4.5408	78.3626	78.46	-15.6647
	uninfected	250	20240702 LRW BAF+/- infection Rep 2_Cell count	F3	F	3	935	935	6	21.1765	75.7219	57.2193	77.9679	17.754	11.3369	1.29271e+06	1238.42	4.14492	80.6417	79.0374	-74.3364
	uninfected	250	20240702 LRW BAF+/- infection Rep 2_Cell count	G3	G	3	976	976	6	24.8975	73.0533	55.6352	75.7172	21.6189	14.7541	1.23752e+06	1171.03	4.95208	76.5369	76.0246	-78.1453
	uninfected	250	20240702 LRW BAF+/- infection Rep 2_Cell count	H3	H	3	1162	1162	6	24.2685	71.6867	60.6713	77.1084	20.1377	13.5972	1.27382e+06	1219.8	4.87994	76.42	77.5387	-168.385
	uninfected	BDQ	20240702 LRW BAF+/- infection Rep 2_Cell count	E11	E	11	6933	6933	6	55.82	24.1742	25.5301	37.9201	44.6127	2.92803	879013	1412.91	11.13	52.0265	71.5563	-46.9957
	uninfected	BDQ	20240702 LRW BAF+/- infection Rep 2_Cell count	E12	E	12	6771	6771	6	56.3432	18.5202	18.6235	30.3648	52.4886	2.83562	849602	1368.11	11.8425	50.4948	66.2679	-84.287
	uninfected	BDQ	20240702 LRW BAF+/- infection Rep 2_Cell count	F11	F	11	6819	6819	6	66.564	14.1663	14.8995	24.725	59.3489	6.83385	851618	1572.34	15.1244	50.2713	73.5445	-76.8577
	uninfected	BDQ	20240702 LRW BAF+/- infection Rep 2_Cell count	F12	F	12	6892	6892	6	55.3395	23.7812	24.0714	34.8375	45.7632	3.38073	846000	1361.62	10.8143	49.8694	67.3825	-110.022
	uninfected	BDQ	20240702 LRW BAF+/- infection Rep 2_Cell count	G11	G	11	6761	6761	6	59.6361	22.4967	26.1648	40.7632	42.9079	4.48159	932840	1590.36	12.6251	55.5539	80.846	-121.807
	uninfected	BDQ	20240702 LRW BAF+/- infection Rep 2_Cell count	G12	G	12	6803	6803	6	52.5209	27.9583	30.9569	44.9067	36.5133	2.91048	913709	1444.6	10.0668	55.2991	77.6863	-136.777
	uninfected	BDQ	20240702 LRW BAF+/- infection Rep 2_Cell count	H11	H	11	6939	6939	6	51.4916	28.0732	30.6961	42.3692	36.9794	2.56521	881961	1374.27	9.57064	52.6012	72.9932	-144.652
	uninfected	BDQ	20240702 LRW BAF+/- infection Rep 2_Cell count	H12	H	12	6835	6835	6	57.8639	21.8581	23.9356	37.5274	43.7893	3.21873	895892	1462.94	11.2719	53.0212	75.2158	-206.338
	uninfected	DMSO	20240702 LRW BAF+/- infection Rep 2_Cell count	E1	E	1	7460	7460	6	55.6971	27.7212	31.7426	49.5979	32.9491	2.23861	971083	1531.89	8.04728	56.8767	82.9491	-88.3591
	uninfected	DMSO	20240702 LRW BAF+/- infection Rep 2_Cell count	E2	E	2	7323	7323	6	50.9627	34.2346	40.7483	55.0457	27.7892	1.9391	962960	1475.52	7.74131	56.7664	80.3496	-55.3647
	uninfected	DMSO	20240702 LRW BAF+/- infection Rep 2_Cell count	F1	F	1	6236	6236	6	55.9333	24.6312	25.6575	38.2457	45.4779	4.37781	992078	1594.9	11.9656	58.1142	79.5221	-125.479
	uninfected	DMSO	20240702 LRW BAF+/- infection Rep 2_Cell count	F2	F	2	7726	7726	6	57.1706	25.1488	28.8765	46.8289	35.8789	2.82164	932870	1508.77	8.31327	54.4525	80.7274	-74.2724
	uninfected	DMSO	20240702 LRW BAF+/- infection Rep 2_Cell count	G1	G	1	7374	7374	6	46.6097	39.5579	47.9794	65.7174	18.9856	1.2205	976021	1431.45	5.49481	56.8348	83.6452	-125.662
	uninfected	DMSO	20240702 LRW BAF+/- infection Rep 2_Cell count	G2	G	2	7051	7051	6	57.7223	23.7555	25.1028	40.8736	42.0791	3.92852	969288	1579	10.4066	56.999	80.9814	-106.835
	uninfected	DMSO	20240702 LRW BAF+/- infection Rep 2_Cell count	H1	H	1	6791	6791	6	43.9111	40.8629	46.4144	62.8626	20.807	1.26638	998197	1409	5.5016	58.5775	80.8276	-180.996
	uninfected	DMSO	20240702 LRW BAF+/- infection Rep 2_Cell count	H2	H	2	6760	6760	6	47.855	36.568	40.503	53.8314	29.2604	1.70118	986847	1436.76	7.75367	57.9734	79.068	-142.121
	infected	0.0032	20240702 LRW BAF+/- infection Rep 2_Cell count	A10	A	10	2950	2950	6	14.7119	71.3898	44.6102	59.2881	21.0508	3.18644	969157	1037.35	5.43496	67.8644	58.8475	-155.982
	infected	0.0032	20240702 LRW BAF+/- infection Rep 2_Cell count	B10	B	10	4297	4297	6	21.7594	63.2534	56.1787	70.0256	13.7771	1.4196	1.04368e+06	1259.92	6.18976	69.3973	75.0756	-88.1816
	infected	0.0032	20240702 LRW BAF+/- infection Rep 2_Cell count	C10	C	10	4247	4247	6	46.0796	34.283	29.668	49.5173	33.1999	2.91971	1.06246e+06	1607.09	14.2137	69.5079	82.2934	-61.7875
	infected	0.0032	20240702 LRW BAF+/- infection Rep 2_Cell count	D10	D	10	5276	5276	6	47.555	34.1926	38.931	55.7998	28.3738	1.99014	1.02255e+06	1560.02	11.9401	65.9212	83.1691	-10.799
	infected	0.016	20240702 LRW BAF+/- infection Rep 2_Cell count	A9	A	9	3373	3373	6	14.4678	68.7519	46.9019	61.5476	19.1224	2.40142	1.0156e+06	1108.38	5.85539	69.9377	63.7711	-120.399
	infected	0.016	20240702 LRW BAF+/- infection Rep 2_Cell count	B9	B	9	4671	4671	6	24.1276	54.2924	50.3532	66.2171	15.6283	0.9848	1.0331e+06	1281.22	7.4711	68.7647	73.7101	-53.8996
	infected	0.016	20240702 LRW BAF+/- infection Rep 2_Cell count	C9	C	9	3936	3936	6	50.5081	32.5457	29.3191	48.247	35.2388	4.16667	1.09924e+06	1766.07	16.2133	72.3831	84.9085	-6.62339
	infected	0.016	20240702 LRW BAF+/- infection Rep 2_Cell count	D9	D	9	4897	4897	6	36.7164	45.3543	45.6606	64.0596	19.4201	1.36818	1.06153e+06	1435.97	8.93717	70.7372	81.1517	13.7886
	infected	0.08	20240702 LRW BAF+/- infection Rep 2_Cell count	A8	A	8	4093	4093	6	37.1366	40.2639	31.8593	49.8901	32.5189	2.46763	1.01779e+06	1426.08	12.043	68.6294	73.7845	-149.256
	infected	0.08	20240702 LRW BAF+/- infection Rep 2_Cell count	B8	B	8	5030	5030	6	28.3101	56.1431	53.4394	68.1511	14.7913	0.914513	1.03823e+06	1322.02	7.28983	69.1054	78.5885	-48.1761
	infected	0.08	20240702 LRW BAF+/- infection Rep 2_Cell count	C8	C	8	4324	4324	6	19.6577	65.3793	55.1341	68.8714	14.3617	1.2951	1.02797e+06	1218.49	6.30842	69.2183	72.0398	0.573412
	infected	0.08	20240702 LRW BAF+/- infection Rep 2_Cell count	D8	D	8	4982	4982	6	39.9037	44.5403	45.1024	62.4047	21.4372	1.68607	1.08543e+06	1543.64	10.5788	71.1762	84.0626	25.4994
	infected	0.4	20240702 LRW BAF+/- infection Rep 2_Cell count	A7	A	7	4076	4076	6	23.4298	59.5927	47.5711	60.6232	20.8292	1.61923	1.06999e+06	1293.92	8.20068	71.3445	71.9578	-105.669
	infected	0.4	20240702 LRW BAF+/- infection Rep 2_Cell count	B7	B	7	4677	4677	6	38.1013	43.7246	40.8168	53.4531	29.784	2.90785	1.06311e+06	1513.24	12.3587	67.9282	75.8606	-40.463
	infected	0.4	20240702 LRW BAF+/- infection Rep 2_Cell count	C7	C	7	4682	4682	6	27.2747	57.5395	51.4737	67.4712	16.8304	1.04656	1.04339e+06	1329.01	7.96572	69.7352	77.8086	-24.3013
	infected	0.4	20240702 LRW BAF+/- infection Rep 2_Cell count	D7	D	7	4767	4767	6	39.6686	44.85	46.759	66.7296	18.5022	1.44745	1.10384e+06	1526.48	9.89964	72.0579	85.5255	18.0709
	infected	2	20240702 LRW BAF+/- infection Rep 2_Cell count	A6	A	6	3104	3104	6	12.2745	79.8325	59.7938	67.9768	16.1405	2.06186	1.13549e+06	1164.88	4.89129	75.9021	69.5554	-133.349
	infected	2	20240702 LRW BAF+/- infection Rep 2_Cell count	B6	B	6	5053	5053	6	27.6865	62.0621	63.5068	78.7453	9.45973	0.692658	1.10255e+06	1407.5	6.746	70.9282	84.8209	-43.6065
	infected	2	20240702 LRW BAF+/- infection Rep 2_Cell count	C6	C	6	4422	4422	6	31.2076	51.7187	50.9498	68.9507	16.4631	1.80914	1.14757e+06	1527.85	9.58306	74.6495	84.1474	19.7191
	infected	2	20240702 LRW BAF+/- infection Rep 2_Cell count	D6	D	6	4890	4890	6	24.2331	68.3027	68.1595	81.636	8.40491	1.32924	1.1211e+06	1394.43	5.9807	72.454	85.1943	33.7693
	infected	10	20240702 LRW BAF+/- infection Rep 2_Cell count	A5	A	5	1967	1967	6	15.76	82.5623	68.8358	85.0025	10.2186	5.43976	1.30646e+06	1316.53	4.4061	83.1723	85.4601	-155.867
	infected	10	20240702 LRW BAF+/- infection Rep 2_Cell count	B5	B	5	2360	2360	6	14.9576	83.9831	73.9831	87.7119	7.58475	3.38983	1.32033e+06	1372.09	4.17718	84.9576	88.3051	-51.0809
	infected	10	20240702 LRW BAF+/- infection Rep 2_Cell count	C5	C	5	2565	2565	6	17.8168	80.039	76.2573	90.7212	5.69201	2.5731	1.37769e+06	1498	4.24344	84.7953	91.7349	-26.0774
	infected	10	20240702 LRW BAF+/- infection Rep 2_Cell count	D5	D	5	3163	3163	6	17.2621	85.7098	82.2004	91.2741	6.57604	3.31963	1.30123e+06	1434.6	4.26117	82.5482	90.5786	27.3931
	infected	50	20240702 LRW BAF+/- infection Rep 2_Cell count	A4	A	4	1085	1085	6	32.9032	57.6959	49.4009	74.2857	21.0138	11.4286	1.24521e+06	1395.81	7.91116	74.6544	76.9585	-136.507
	infected	50	20240702 LRW BAF+/- infection Rep 2_Cell count	B4	B	4	1259	1259	6	24.861	67.6728	48.7689	72.9944	21.1279	12.6291	1.14388e+06	1117.03	5.33868	72.9944	74.2653	-82.9159
	infected	50	20240702 LRW BAF+/- infection Rep 2_Cell count	C4	C	4	906	906	6	21.8543	73.0684	50.4415	78.4768	17.66	9.3819	1.26823e+06	1231.54	4.78741	78.8079	78.6976	-11.2751
	infected	50	20240702 LRW BAF+/- infection Rep 2_Cell count	D4	D	4	1187	1187	6	20.893	73.968	57.0345	81.2974	16.091	10.3623	1.29788e+06	1242.79	4.06564	79.2755	81.6344	12.3334
	infected	250	20240702 LRW BAF+/- infection Rep 2_Cell count	A3	A	3	773	773	6	27.555	64.8124	44.1138	72.0569	23.4153	12.9366	1.16123e+06	1154.03	6.29217	72.8331	73.0918	-189.016
	infected	250	20240702 LRW BAF+/- infection Rep 2_Cell count	B3	B	3	834	834	6	24.5803	69.6643	40.4077	70.7434	23.9808	15.7074	1.14698e+06	1082.79	5.49359	73.1415	71.9424	-86.523
	infected	250	20240702 LRW BAF+/- infection Rep 2_Cell count	C3	C	3	744	744	6	26.8817	68.0108	38.5753	69.2204	24.1935	14.7849	1.14703e+06	1101.88	5.58025	73.1183	71.1022	-74.9312
	infected	250	20240702 LRW BAF+/- infection Rep 2_Cell count	D3	D	3	1033	1033	6	20.3291	75.2178	54.4046	79.09	18.2962	11.7135	1.30164e+06	1233.44	3.6673	79.09	78.7028	-14.9975
	infected	BDQ	20240702 LRW BAF+/- infection Rep 2_Cell count	A11	A	11	3097	3097	6	14.2719	65.4827	38.2628	62.7058	18.7601	3.00291	981270	1043.42	6.28502	70.423	63.2225	-133.314
	infected	BDQ	20240702 LRW BAF+/- infection Rep 2_Cell count	A12	A	12	2438	2438	6	15.8326	64.8893	31.1321	56.9729	23.2568	5.0041	933662	965.835	6.45432	68.2937	57.096	-223.132
	infected	BDQ	20240702 LRW BAF+/- infection Rep 2_Cell count	B11	B	11	4125	4125	6	20.9697	68.3879	58.303	78.0606	10.6909	2.10909	994016	1192.95	5.91897	65.9394	78.6424	-82.0039
	infected	BDQ	20240702 LRW BAF+/- infection Rep 2_Cell count	B12	B	12	2377	2377	6	25.4102	57.6777	30.5006	57.9722	24.1481	6.10013	932280	1078.47	8.42089	69.2049	65.2082	-116.624
	infected	BDQ	20240702 LRW BAF+/- infection Rep 2_Cell count	C11	C	11	2361	2361	6	17.3232	73.9094	46.2939	70.5633	17.9585	5.59085	1.01907e+06	1063.09	6.8503	73.4011	67.5985	-80.6429
	infected	BDQ	20240702 LRW BAF+/- infection Rep 2_Cell count	C12	C	12	1630	1630	6	19.1411	53.3742	18.1595	45.5828	32.454	8.03681	912638	916.992	7.75102	68.2822	43.865	-141.321
	infected	BDQ	20240702 LRW BAF+/- infection Rep 2_Cell count	D11	D	11	3074	3074	6	35.8491	47.8204	37.9636	62.2316	23.162	3.51334	1.05449e+06	1394.88	10.9918	71.4053	75.6669	-42.4514
	infected	BDQ	20240702 LRW BAF+/- infection Rep 2_Cell count	D12	D	12	1699	1699	6	26.6627	63.2725	30.3119	56.1507	32.1954	12.6545	889914	902.389	7.14713	64.744	54.7969	-81.1367
	infected	DMSO	20240702 LRW BAF+/- infection Rep 2_Cell count	A1	A	1	6676	6676	6	43.0947	28.6848	24.6705	36.444	36.9832	1.04853	751979	1061.36	3.9945	42.151	61.5039	-235.416
	infected	DMSO	20240702 LRW BAF+/- infection Rep 2_Cell count	A2	A	2	5677	5677	6	54.483	24.9251	26.0173	40.6377	40.3206	4.56227	882434	1468.51	9.31584	50.7839	78.1222	-177.682
	infected	DMSO	20240702 LRW BAF+/- infection Rep 2_Cell count	B1	B	1	7677	7677	6	43.8453	41.8262	51.0486	72.4893	11.9969	1.0551	924535	1338.69	4.18577	53.7319	85.2937	-163.637
	infected	DMSO	20240702 LRW BAF+/- infection Rep 2_Cell count	B2	B	2	8480	8480	6	50.4717	35.342	47.3939	73.0425	11.8278	1.29717	936919	1437.05	4.10884	52.6887	88.3373	-121.118
	infected	DMSO	20240702 LRW BAF+/- infection Rep 2_Cell count	C1	C	1	7465	7465	6	49.9933	33.0208	40.4421	61.5807	20.067	1.79504	931564	1437.92	5.75459	53.8781	84.4608	-149.039
	infected	DMSO	20240702 LRW BAF+/- infection Rep 2_Cell count	C2	C	2	8711	8711	6	53.266	32.7747	44.7825	68.3504	14.6481	1.17093	885014	1399.62	4.27921	50.0287	86.5343	-90.3411
	infected	DMSO	20240702 LRW BAF+/- infection Rep 2_Cell count	D1	D	1	7817	7817	6	42.0366	47.8316	58.6926	80.4273	8.07215	0.959447	940384	1357.63	3.60668	54.778	88.9855	-97.0716
	infected	DMSO	20240702 LRW BAF+/- infection Rep 2_Cell count	D2	D	2	8731	8731	6	45.9741	48.6771	66.7507	88.2946	3.59638	1.11098	920249	1387.04	3.25549	52.8691	90.9976	-65.0589
Description	Concentration	MEAN_CircAvgIntenCh2	% Growth	% inhibition			MEAN_CircSpotAvgIntenCh2	% Growth	% inhibition
infected	0.0032	192.529	96.4417	3.55832			1238.93	99.7162	0.283771
infected	0.0032	178.277	87.8044	12.1956			1307.96	106.096	-6.09591
infected	0.0032	169.291	82.3583	17.6417			1171.56	93.4896	6.51041
infected	0.0032	190.671	95.3157	4.68431			1340.87	109.137	-9.13734
infected	0.016	176.713	86.8566	13.1434			1153.87	91.8553	8.1447
infected	0.016	193.08	96.7759	3.22409			1132.3	89.8614	10.1386
infected	0.016	170.292	82.9651	17.0349			1115.26	88.2868	11.7132
infected	0.016	163.995	79.1486	20.8514			1090.49	85.9968	14.0032
infected	0.08	185.591	92.2369	7.76308			1039.95	81.3262	18.6738
infected	0.08	161.057	77.3681	22.6319			1040.05	81.3353	18.6647
infected	0.08	164.994	79.7539	20.2461			1133.61	89.9828	10.0172
infected	0.08	165.026	79.7734	20.2266			1095.25	86.4369	13.5631
infected	0.4	125.784	55.9903	44.0097			956.75	73.6368	26.3632
infected	0.4	155.307	73.883	26.117			1037.84	81.1309	18.8691					250	95.5103	92.3428	92.4648	91.6421		4.48965	7.65721	7.53524	8.35785
infected	0.4	154.044	73.1176	26.8824			1019.91	79.4741	20.5259					50	73.0339	69.425	55.845	67.3522		26.9661	30.575	44.155	32.6478
infected	0.4	173.332	84.8071	15.1929			861.46	64.83	35.17					10	73.0339	69.425	55.845	67.3522		26.9661	30.575	44.155	32.6478
infected	2	141.422	65.4677	34.5323			979.77	75.7646	24.2354					2	34.2198	36.1016	20.5618	44.2719		65.7802	63.8984	79.4382	55.7281
infected	2	175.372	86.0434	13.9566			1052.25	82.4635	17.5365					0.4	15.7898	12.1956	17.6417	4.68431		84.2102	87.8044	82.3583	95.3157
infected	2	140.386	64.84	35.16			1267.97	102.4	-2.39993					0.08	8.1447	17.5365	-2.39993	8.26226		91.8553	82.4635	102.4	91.7377
infected	2	165.553	80.0925	19.9075			1152.6	91.7377	8.26226					0.016	0.283771	0	6.51041	0		99.7162	100	93.4896	100
infected	10	135.628	61.9566	38.0434			871.74	65.7802	34.2198					0.0032	18.6738	18.6647	10.0172	13.5631		81.3262	81.3353	89.9828	86.4369
infected	10	162.482	78.2312	21.7688			851.38	63.8984	36.1016
infected	10	172.347	84.2102	15.7898			1019.52	79.4382	20.5618
infected	10	175.544	86.1476	13.8524			762.98	55.7281	44.2719
infected	50	128.346	57.5432	42.4568			451.77	26.9661	73.0339
infected	50	140.289	64.7813	35.2187			490.82	30.575	69.425
infected	50	175.411	86.0671	13.9329			637.76	44.155	55.845
infected	50	143.807	66.9134	33.0866			513.25	32.6478	67.3522
infected	250	124.067	54.9494	45.0506			424.98	24.4897	75.5103
infected	250	129.465	58.2214	41.7786			459.25	27.6572	72.3428
infected	250	127.601	81.3342	48.6658			566.13	37.5352	62.4648
infected	250	151.052	71.3041	28.6959			466.83	28.3579	71.6421
infected	BDQ	31.2308	-1.31468	101.315			181.8	2.01439	97.9856
infected	BDQ	33.2614	-0.0839757	100.084			190.58	2.82633	97.1737
infected	BDQ	30.1219	-1.98671	101.987			199.47	3.64807	96.3519
infected	BDQ	34.8897	0.90287	99.0971			197.77	3.49121	96.5088
infected	BDQ	33.2307	-0.102616	100.103			217.22	5.28813	94.7119
infected	BDQ	32.3244	-0.651895	100.652			198.81	3.58727	96.4127
infected	BDQ	37.391	2.41879	97.5812			218.36	5.39346	94.6065
infected	BDQ	35.2341	1.11159	98.8884			208.95	4.52447	95.4755
infected	DMSO	197.689	99.5689	0.431137			1162.05	92.3275	7.67253
infected	DMSO	205.982	104.595	-4.59533			1480.29	122.868	-22.8683
infected	DMSO	194.451	97.6068	2.39323			1059.01	82.439	17.561
infected	DMSO	196.718	98.9805	1.01952			1374.94	112.758	-12.7584
infected	DMSO	180.025	88.8635	11.1365			1118.22	88.121	11.879
infected	DMSO	197.875	99.6817	0.318311			1262.66	101.983	-1.98278
infected	DMSO	199.021	100.376	-0.376433			1053.96	81.9535	18.0465
infected	DMSO	210.089	107.084	-7.0843			1429.84	118.027	-18.027
		197.731					1242.62
		8.84619					169.335
		33.4605					201.621
		8.84619					169.335
		0.784595					0.349338
Plate	Well	Row	Column	Description	Concentration	ValidObjectCount	SelectedObjectCount	ValidFieldCount	%LOW_ObjectAreaCh1	%HIGH_ObjectAvgIntenCh1	%LOW_ObjectVarIntenCh1	MEAN_CircTotalIntenCh2	MEAN_CircAvgIntenCh2	MEAN_CircSpotTotalIntenCh2	%HIGH_CircSpotTotalIntenCh2	MEAN_CircSpotAvgIntenCh2	%HIGH_CircSpotAvgIntenCh2	%LOW_CircSpotAvgIntenCh2	MEAN_CircSpotTotalAreaCh2	MEAN_CircSpotAvgAreaCh2	MEAN_CircSpotCountCh2	Z Position
20240702 LRW BAF+/- infection Rep 2	E10	E	10	uninfected	0.0032
20240702 LRW BAF+/- infection Rep 2	F10	F	10	uninfected	0.0032
20240702 LRW BAF+/- infection Rep 2	G10	G	10	uninfected	0.0032
20240702 LRW BAF+/- infection Rep 2	H10	H	10	uninfected	0.0032
20240702 LRW BAF+/- infection Rep 2	E9	E	9	uninfected	0.016
20240702 LRW BAF+/- infection Rep 2	F9	F	9	uninfected	0.016
20240702 LRW BAF+/- infection Rep 2	G9	G	9	uninfected	0.016
20240702 LRW BAF+/- infection Rep 2	H9	H	9	uninfected	0.016
20240702 LRW BAF+/- infection Rep 2	E8	E	8	uninfected	0.08
20240702 LRW BAF+/- infection Rep 2	F8	F	8	uninfected	0.08
20240702 LRW BAF+/- infection Rep 2	G8	G	8	uninfected	0.08
20240702 LRW BAF+/- infection Rep 2	H8	H	8	uninfected	0.08
20240702 LRW BAF+/- infection Rep 2	E7	E	7	uninfected	0.4
20240702 LRW BAF+/- infection Rep 2	F7	F	7	uninfected	0.4
20240702 LRW BAF+/- infection Rep 2	G7	G	7	uninfected	0.4
20240702 LRW BAF+/- infection Rep 2	H7	H	7	uninfected	0.4
20240702 LRW BAF+/- infection Rep 2	E6	E	6	uninfected	2
20240702 LRW BAF+/- infection Rep 2	F6	F	6	uninfected	2
20240702 LRW BAF+/- infection Rep 2	G6	G	6	uninfected	2
20240702 LRW BAF+/- infection Rep 2	H6	H	6	uninfected	2
20240702 LRW BAF+/- infection Rep 2	E5	E	5	uninfected	10
20240702 LRW BAF+/- infection Rep 2	F5	F	5	uninfected	10
20240702 LRW BAF+/- infection Rep 2	G5	G	5	uninfected	10
20240702 LRW BAF+/- infection Rep 2	H5	H	5	uninfected	10
20240702 LRW BAF+/- infection Rep 2	E4	E	4	uninfected	50
20240702 LRW BAF+/- infection Rep 2	F4	F	4	uninfected	50
20240702 LRW BAF+/- infection Rep 2	G4	G	4	uninfected	50
20240702 LRW BAF+/- infection Rep 2	H4	H	4	uninfected	50
20240702 LRW BAF+/- infection Rep 2	E3	E	3	uninfected	250
20240702 LRW BAF+/- infection Rep 2	F3	F	3	uninfected	250
20240702 LRW BAF+/- infection Rep 2	G3	G	3	uninfected	250
20240702 LRW BAF+/- infection Rep 2	H3	H	3	uninfected	250
20240702 LRW BAF+/- infection Rep 2	E11	E	11	uninfected	BDQ
20240702 LRW BAF+/- infection Rep 2	E12	E	12	uninfected	BDQ
20240702 LRW BAF+/- infection Rep 2	F11	F	11	uninfected	BDQ
20240702 LRW BAF+/- infection Rep 2	F12	F	12	uninfected	BDQ
20240702 LRW BAF+/- infection Rep 2	G11	G	11	uninfected	BDQ
20240702 LRW BAF+/- infection Rep 2	G12	G	12	uninfected	BDQ
20240702 LRW BAF+/- infection Rep 2	H11	H	11	uninfected	BDQ
20240702 LRW BAF+/- infection Rep 2	H12	H	12	uninfected	BDQ
20240702 LRW BAF+/- infection Rep 2	E1	E	1	uninfected	DMSO
20240702 LRW BAF+/- infection Rep 2	E2	E	2	uninfected	DMSO
20240702 LRW BAF+/- infection Rep 2	F1	F	1	uninfected	DMSO
20240702 LRW BAF+/- infection Rep 2	F2	F	2	uninfected	DMSO
20240702 LRW BAF+/- infection Rep 2	G1	G	1	uninfected	DMSO
20240702 LRW BAF+/- infection Rep 2	G2	G	2	uninfected	DMSO
20240702 LRW BAF+/- infection Rep 2	H1	H	1	uninfected	DMSO
20240702 LRW BAF+/- infection Rep 2	H2	H	2	uninfected	DMSO
20240702 LRW BAF+/- infection Rep 2	A10	A	10	infected	0.0032	6707	6707	9	94.3492	1.04369	12.7628	313964	441.946	208622	49.2471	3327.77	53.0192	46.9808	18.73	11.285	1.07052	-152.062
20240702 LRW BAF+/- infection Rep 2	B10	B	10	infected	0.0032	8205	8205	9	96.0512	2.12066	8.29982	276751	435.951	171626	49.7867	3192.2	54.0158	45.9842	17.0411	9.75467	1.14004	-85.1748
20240702 LRW BAF+/- infection Rep 2	C10	C	10	infected	0.0032	7979	7979	9	95.601	1.1029	11.0916	316771	501.708	212269	55.9343	3750.93	60.3584	39.6416	19.7089	10.9984	1.30818	-61.7065
20240702 LRW BAF+/- infection Rep 2	D10	D	10	infected	0.0032	9603	9603	9	97.1571	2.45757	6.99781	232989	399.293	152300	49.6824	3022.11	54.2955	45.7045	15.8162	8.84804	1.12788	-10.7193
20240702 LRW BAF+/- infection Rep 2	A9	A	9	infected	0.016	7296	7296	9	94.449	0.767544	10.5674	286196	401.435	206863	54.6053	3511.5	59.0872	40.9128	20.0373	10.5232	1.34553	-122.12
20240702 LRW BAF+/- infection Rep 2	B9	B	9	infected	0.016	8450	8450	9	96.284	1.60947	8.78107	238746	384.052	171197	55.2899	3519.14	59.9408	40.0592	16.7624	8.59028	1.37538	-55.8208
20240702 LRW BAF+/- infection Rep 2	C9	C	9	infected	0.016	7449	7449	9	95.3685	1.54383	10.8337	302575	455.367	206939	56.2626	3935.66	60.2765	39.7235	18.1773	9.50261	1.39549	-7.59508
20240702 LRW BAF+/- infection Rep 2	D9	D	9	infected	0.016	8684	8684	9	96.4878	2.11884	8.12989	255944	420.877	159818	47.5702	3383.03	51.4509	48.5491	14.1679	8.47458	1.01509	13.1349
20240702 LRW BAF+/- infection Rep 2	A8	A	8	infected	0.08	8157	8157	9	96.5061	1.32402	8.52029	235994	368.998	150906	42.1233	2819.41	45.7153	54.2847	14.0693	8.49169	0.889543	-147.546
20240702 LRW BAF+/- infection Rep 2	B8	B	8	infected	0.08	8975	8975	9	96.5794	1.59331	7.46518	235868	386.7	164768	50.4513	2738.71	54.8635	45.1365	18.8477	10.5475	1.18451	-47.448
20240702 LRW BAF+/- infection Rep 2	C8	C	8	infected	0.08	8140	8140	9	95.688	1.4742	8.98034	257772	395.702	197084	59.2998	3629.01	64.1032	35.8968	19.8333	9.27974	1.61339	-1.47532
20240702 LRW BAF+/- infection Rep 2	D8	D	8	infected	0.08	9357	9357	9	96.9221	2.47943	8.53906	241628	407.789	169629	54.697	3774.57	59.3566	40.6434	15.3563	7.94174	1.3344	24.0098
20240702 LRW BAF+/- infection Rep 2	A7	A	7	infected	0.4	8650	8650	9	96.3237	1.6185	7.58382	220117	340.322	148706	48.1734	3142.33	52.6821	47.3179	14.1442	8.03313	1.09653	-105.036
20240702 LRW BAF+/- infection Rep 2	B7	B	7	infected	0.4	9185	9185	9	95.939	1.90528	7.28361	210481	337.419	141375	49.4829	3319.28	54.6108	45.3892	12.973	6.80537	1.20065	-39.4636
20240702 LRW BAF+/- infection Rep 2	C7	C	7	infected	0.4	8679	8679	9	95.7253	1.20982	8.1461	260816	408.967	174251	52.0221	3302.48	56.6655	43.3345	17.4567	10.0148	1.16603	-24.2017
20240702 LRW BAF+/- infection Rep 2	D7	D	7	infected	0.4	9181	9181	9	96.874	2.22198	7.60266	249245	424.364	175362	57.009	3622.66	62.0303	37.9697	17.0867	8.88267	1.39691	17.4039
20240702 LRW BAF+/- infection Rep 2	A6	A	6	infected	2	6724	6724	9	94.0363	2.40928	6.90065	226622	308.72	167029	50.5354	2845.74	54.8632	45.1368	18.4467	10.9589	1.09949	-128.886
20240702 LRW BAF+/- infection Rep 2	B6	B	6	infected	2	9446	9446	9	96.3159	2.54076	6.34131	226285	375.318	120402	41.679	3143.21	45.3737	54.6263	9.98658	6.32763	0.858882	-43.4763
20240702 LRW BAF+/- infection Rep 2	C6	C	6	infected	2	8440	8440	9	95.9953	2.18009	8.13981	248636	400.552	178151	58.4597	3910.49	63.1872	36.8128	16.2175	8.35666	1.4468	15.8756
20240702 LRW BAF+/- infection Rep 2	D6	D	6	infected	2	9489	9489	9	97.2916	3.8571	5.88049	213774	375.304	156038	57.5298	3744.22	62.6515	37.3485	14.7779	7.36541	1.48498	30.0988
20240702 LRW BAF+/- infection Rep 2	A5	A	5	infected	10	3956	3956	9	92.8716	1.87058	13.726	191097	234.678	179585	44.4894	1326.26	47.1689	52.0728	34.7456	26.3645	0.745703	-152.957
20240702 LRW BAF+/- infection Rep 2	B5	B	5	infected	10	4706	4706	9	93.1577	2.1887	10.8797	182201	229.278	163299	42.6902	1444.5	45.8351	53.9099	28.4037	20.5413	0.739907	-50.0419
20240702 LRW BAF+/- infection Rep 2	C5	C	5	infected	10	4825	4825	9	93.2435	3.58549	9.84456	171478	225.946	156795	42.7358	1371.25	45.886	53.6166	28.6235	21.0488	0.726839	-26.5261
20240702 LRW BAF+/- infection Rep 2	D5	D	5	infected	10	6050	6050	9	95.5537	5.07438	6.8595	184110	262.426	159757	45.9339	1771.07	49.6529	50.1983	24.7193	17.1402	0.837851	27.3023
20240702 LRW BAF+/- infection Rep 2	A4	A	4	infected	50	2592	2592	9	93.4414	2.77778	39.3133	125588	178.998	116588	20.7562	660.874	20.8719	78.0093	21.0008	18.7206	0.270448	-138.03
20240702 LRW BAF+/- infection Rep 2	B4	B	4	infected	50	2633	2633	9	91.9863	0.607672	33.8777	87501.9	97.1989	79579.8	15.4197	428.272	15.8374	82.4915	16.3938	14.4776	0.209267	-80.0329
20240702 LRW BAF+/- infection Rep 2	C4	C	4	infected	50	2313	2313	9	94.2499	0.605275	41.3316	82454.6	117.353	75816.4	15.5642	450.47	15.9533	83.2252	14.7474	13.5457	0.198011	-16.3591
20240702 LRW BAF+/- infection Rep 2	D4	D	4	infected	50	2474	2474	9	93.169	1.13177	31.0024	89540.1	102.982	81570.4	17.1382	466.445	17.5424	81.2045	17.1924	15.9919	0.224333	5.22608
20240702 LRW BAF+/- infection Rep 2	A3	A	3	infected	250	2265	2265	9	93.7748	1.0596	49.7572	82759	100.901	75665.2	15.4967	418.268	15.894	82.9581	16.0493	14.3737	0.210155	-188.929
20240702 LRW BAF+/- infection Rep 2	B3	B	3	infected	250	2371	2371	9	93.4205	0.379587	47.9966	56896.1	64.731	51337.2	13.2855	334.986	12.9059	85.5757	11.5903	10.6832	0.170392	-86.4889
20240702 LRW BAF+/- infection Rep 2	C3	C	3	infected	250	2204	2204	9	94.3285	0.998185	51.4973	68088.4	82.1812	62519.6	13.1125	333.243	13.2486	85.8439	13.7374	12.5748	0.169238	-74.4902
20240702 LRW BAF+/- infection Rep 2	D3	D	3	infected	250	2375	2375	9	93.9789	1.47368	36.2526	72949.7	103.53	66941.4	16.1684	412.242	16.2947	82.8211	14.7623	12.9827	0.216421	-16.621
20240702 LRW BAF+/- infection Rep 2	A11	A	11	infected	DMSO	7060	7060	9	96.6714	1.37394	15.1133	311502	486.064	243174	60.2833	3787.14	64.5184	35.4816	24.284	12.0677	1.50722	-134.072
20240702 LRW BAF+/- infection Rep 2	A12	A	12	infected	DMSO	6144	6144	9	95.8984	1.07422	20.2148	401770	604.222	260210	50.3255	3992.06	52.9948	47.0052	20.2866	11.8108	1.05371	-217.609
20240702 LRW BAF+/- infection Rep 2	B11	B	11	infected	DMSO	8486	8486	9	96.7358	2.074	11.9491	298312	510.241	217735	61.572	4298.3	65.6493	34.3507	20.1508	8.97235	1.64353	-84.2926
20240702 LRW BAF+/- infection Rep 2	B12	B	12	infected	DMSO	6368	6368	9	96.1369	0.769472	26.3819	323706	505.624	275356	57.6633	3303.99	62.076	37.924	30.0536	16.3865	1.34312	-113.914
20240702 LRW BAF+/- infection Rep 2	C11	C	11	infected	DMSO	6363	6363	9	94.4366	0.927236	28.8543	361971	538.539	251692	49.8193	3292.27	53.1825	46.7704	24.342	14.3782	1.06035	-76.6021
20240702 LRW BAF+/- infection Rep 2	C12	C	12	infected	DMSO	4983	4983	9	94.3809	0.260887	41.5011	292232	412.117	263991	51.5954	2160.96	55.5689	44.3508	37.678	22.9185	1.11158	-139.456
20240702 LRW BAF+/- infection Rep 2	D11	D	11	infected	DMSO	7012	7012	9	95.7644	2.29606	19.8802	340545	541.326	242324	58.514	4204.9	61.8083	38.1774	21.9907	10.8654	1.4421	-43.1337
20240702 LRW BAF+/- infection Rep 2	D12	D	12	infected	DMSO	5489	5489	9	94.9171	1.12953	38.2219	340921	516.542	293544	54.0718	3190.75	56.8227	43.159	31.2168	17.7658	1.23975	-80.8181
20240702 LRW BAF+/- infection Rep 2	A1	A	1	infected	BDQ	13795	13795	9	99.7245	1.00036	4.57412	49507	104.565	33487.6	31.1055	1050.96	39.5216	60.4784	7.04365	4.53101	0.662631	-232.05
20240702 LRW BAF+/- infection Rep 2	A2	A	2	infected	BDQ	14328	14328	9	99.6092	1.96119	4.18063	51798.6	112.181	36115.3	32.8727	1263.77	40.2568	59.7362	6.56758	4.15542	0.677903	-176.807
20240702 LRW BAF+/- infection Rep 2	B1	B	1	infected	BDQ	15071	15071	9	99.6019	3.36408	3.45034	46575.1	102.864	31118	26.2425	894.436	33.3687	66.6313	6.32148	4.33133	0.53029	-159.967
20240702 LRW BAF+/- infection Rep 2	B2	B	2	infected	BDQ	15871	15871	9	99.622	5.77153	3.1252	43409.3	98.4881	31901.2	28.5489	950.973	36.0028	63.9972	6.53834	4.44039	0.570979	-121.385
20240702 LRW BAF+/- infection Rep 2	C1	C	1	infected	BDQ	14916	14916	9	99.4704	2.92304	3.52641	49217.6	108.582	36010.2	30.1153	1107.25	37.6374	62.3626	6.80378	4.48257	0.615983	-149.389
20240702 LRW BAF+/- infection Rep 2	C2	C	2	infected	BDQ	16448	16448	9	99.7021	4.13424	2.92437	45276.3	104.635	31198.7	30.2408	1264.82	38.1262	61.8738	5.21823	3.4036	0.617583	-91.6065
20240702 LRW BAF+/- infection Rep 2	D1	D	1	infected	BDQ	14812	14812	9	99.7164	4.62463	2.73427	52410.9	112.945	36178.1	31.407	1254.8	38.9954	61.0046	6.19373	4.00208	0.645625	-97.6134
20240702 LRW BAF+/- infection Rep 2	D2	D	2	infected	BDQ	16122	16122	9	99.634	4.8257	2.41285	40609.6	91.5756	29515.5	27.1927	901.069	34.5739	65.4075	6.2109	4.27891	0.539759	-64.4221
					DMSO AV	6488.12	6488.12	9	95.6177	1.23817	25.2646	333870	514.335	256003	55.4806	3528.79	59.0776	40.9024	26.2503	14.3957	1.30017
					DMSO SD	1069.39	1069.39	0	0.937008	0.670428	10.5593	36048	54.4311	22991	4.62665	699.217	5.04813	5.0323	6.1892	4.50295	0.220464
					BDQ AV	15170.4	15170.4	9	99.6351	3.5756	3.36602	47350.5	104.479	33190.6	29.7157	1086.01	37.3104	62.6864	6.36221	4.20316	0.607594
					BDQ SD	912.849	912.849	0	0.0829727	1.58142	0.72866	4130.13	7.09981	2644.39	2.23557	161.634	2.44709	2.44533	0.546962	0.367619	0.0554297
					Z' Factor	1.68493	1.68493		1.76168	3.89016	-0.546399	0.579315	0.549615	0.654839	0.20098	-0.0572162	-0.0330039	2.02978	-0.0161099	-0.433576	-0.195074

## Sheet: MTT
				RAW 264.7 cells
				Concentration (nM)	BafA1			BafD			ClaB
				8000	0	0	0	0	0	0	0	0	0
				2000	2.4489	4.3451	8.1515	6.9227	13.775	28.104	3.8155	5.1219	7.2629
				400	3.6565	6.0295	15.442	75.265	70.95	85.611	7.2022	21.045	20.887
				80	4.671	7.5485	17.648	94.365	84.174	95.024	64.126	83.625	75.5
				16	30.923	63.036	64.43	96.695	94.48	103.85	99.511	104.08	105.16
				3.2	94.181	107.35	95.676	102.38	105.68	104.12	102.5	113.56	108.08
				0.64	99.34	108.69	100.85	102.58	110.29	105.58	102.68	111.24	107.42
				0.128	99.516	105.28	103.74	102.1	101.51	106.83	98.339	95.55	107.86
					J774 cells
					Concentration (nM)	BafA1			BafD			ClaB
					8000	0	0	0	0	0	0	0	0	0
					2000	0	0	0	6.00477	0.508487	-5.46299	2.0407	-0.45879	0
					500	7.61605	3.52608	-0.427534	53.9281	44.7751	45.3078	10.5541	22.1745	22.4162
					125	7.3482	6.05427	1.95975	91.1023	78.9584	79.0664	44.7072	62.4768	71.1505
					31.25	7.75056	9.82721	6.65415	99.9082	84.9156	90.0947	94.4101	80.7405	83.9831
					7.8125	45.8596	48.4172	63.8559	100	79.2916	90.0482	100	85.652	87.2022
					1.95312	91.0439	68.9496	79.2832	100	91.933	93.6271	100	92.6373	83.6526
					0.488281	100	71.0154	79.8879	100	90.6076	88.8099	100	92.2238	91.8381
					0.12207	100	80.5969	95.4884	100	97.841	96.4795	100	95.5835	88.9802
					Concentration (nM)	Baf A1			Baf D			Cla B
					2000	8.97202	50.8512	26.3478	17.6367	29.8508	25.9247	12.5823	24.5618	24.2067
					400	41.1644	51.5435	35.3546	80.6879	25.1079	83.8952	67.2972	26.1909	27.1122
					80	56.13	45.6583	84	100	100	100	100	100	100
					16	91.6629	68.4684	100	100	100	100	100	100	100
					3.2	100	100	100	100	100	100	100	100	100
					0.64	100	100	100	100	100	100	100	100	100
					0.128	100	100	100	100	100	100	100	100	100
					0.0256	100	100	100	100	100	100	100	100	100
						Baf A1			Baf D			Cla B
					2000	14.6224	2.74733	5	21.1235	4.13925	6	13.3042	3.88195	6
					1000	32.266	2.84322	5	34.8812	1.12617	6	16.5182	6.27473	6
					500	50.2111	6.91425	5	45.6893	1.45519	6	24.5234	8.0393	6
					250	59.326	6.14202	5	58.2952	6.2042	6	33.9908	4.40466	6
					125	70.7267	5.68011	5	86.6223	3.01761	6	45.7221	2.59536	6
					62.5	75.769	8.79751	5	93.7074	2.07858	6	54.624	2.62989	6
					31.3	88.6797	8.0271	5	100	0	6	66.1893	0.849103	6
					15.6	100.016	4.58926	5	100	0	6	72.8126	4.40047	6
					7.8	96.8501	2.61797	5	100	0	6	77.2344	3.81049	6
					3.9	100	0	5	100	0	6	89.8199	9.02521	6
					2	100	0	5	100	0	6	98.7555	9.43505	6
					1	100	0	5	100	0	6	99.1897	10.198	6
					0.1	100	0	3	100	0	3	100	0	3

## Sheet: J774 Infection 6206
Well	Row	Column	Description	ValidObjectCount	SelectedObjectCount	%SelectedObjects	ValidFieldCount	SelectedObjectCountPerValidField	MEAN_ObjectAreaCh1	MEAN_ObjectAvgIntenCh1	%HIGH_ObjectAvgIntenCh1	MEAN_CircTotalIntenCh2	MEAN_CircAvgIntenCh2	%HIGH_CircAvgIntenCh2	MEAN_RingSpotTotalAreaCh2	MEAN_RingSpotAvgAreaCh2	%HIGH_RingSpotCountCh2	MEAN_CircSpotTotalIntenCh2	MEAN_CircSpotAvgIntenCh2				%HIGH_CircSpotAvgIntenCh2	%LOW_CircSpotAvgIntenCh2	MEAN_CircSpotTotalAreaCh2	%HIGH_CircSpotTotalAreaCh2	MEAN_CircSpotAvgAreaCh2	%HIGH_CircSpotAvgAreaCh2	MEAN_CircSpotCountCh2	%HIGH_CircSpotCountCh2
A4	A	4	BAFA
A5	A	5	BAFA
B4	B	4	BAFA
B5	B	5	BAFA
C4	C	4	BAFA
C5	C	5	BAFA
D4	D	4	BAFA
D5	D	5	BAFA
E4	E	4	BAFA
E5	E	5	BAFA
F4	F	4	BAFA
F5	F	5	BAFA
G4	G	4	BAFA
G5	G	5	BAFA
H4	H	4	BAFA
H5	H	5	BAFA
A6	A	6	BAFD	4464	4459	99.888	6	743.167	114.609	1246.73	3.61068	9376.2	20.3316	1.00919	0.088362	0.0308229	0	1705.74	44.1598	38.4114	5.0665	23.9756	2.98273	0	0.625699	2.84817	0.439506	2.73604	0.0484414	1.07647
A7	A	7	BAFD	5309	5309	100	6	884.833	117.798	1307.13	6.81861	8295.43	18.0127	0.452063	0.0453813	0.0191405	0	758.414	30.1974		50.9953	43.0261	2.27915	0	0.307013	2.12846	0.239107	2.07195	0.034093	0.69693
B6	B	6	BAFD	5222	5219	99.9426	6	869.833	107.173	1283.75	6.76375	7688.02	17.3812	0.670627	0.0397877	0.0155119	0	782.262	28.1377		57.7708		2.03104	0	0.29777	1.85859	0.237982	1.74363	0.0287411	0.574823
B7	B	7	BAFD	5710	5709	99.9825	6	951.5	110.861	1296.14	6.98896	8905	20.2808	0.928359	0.072862	0.0311319	0	1464.26	43.3324		7.78807		3.06534	0	0.572754	2.82011	0.502908	2.76756	0.0413382	0.718164
C6	C	6	BAFD	5935	5934	99.9832	6	989	111.561	1288.57	6.70711	7983.65	18.0362	0.539265	0.0527147	0.0222469	0	1143.5	40.7842		16.1703		2.83114	0	0.408483	2.61207	0.312321	2.56151	0.0399393	0.808898
C7	C	7	BAFD	6044	6043	99.9835	6	1007.17	114.814	1323.15	7.99272	9034.92	19.8565	0.926692	0.0796282	0.0319403	0	1618.72	44.993		2.3255		3.14413	0	0.612686	2.91246	0.479188	2.78008	0.0458382	1.04253
D6	D	6	BAFD	4873	4861	99.7537	6	810.167	118.961	1372.91	10.8414	10079.4	21.4514	1.1726	0.0963892	0.036135	0	2200.25	58.9706		-43.6532		3.97038	0	0.786996	3.74409	0.607692	3.55894	0.0592471	1.25489
D7	D	7	BAFD	5494	5492	99.9636	6	915.333	119.775	1384.75	10.9432	9347.26	20.3428	0.910415	0.0867689	0.0349309	0	1929.47	53.338		-25.125		3.60524	0	0.656099	3.27749	0.520318	3.13183	0.0517116	1.07429
E6	E	6	BAFD	4957	4936	99.5764	6	822.667	125.375	1448.29	16.7342	10468.7	25.3133	0.769854	0.0711935	0.0331429	0	2213.3	55.9795		-33.8142		3.40357	0	0.57157	3.14019	0.477612	3.01864	0.0461912	0.830632
E7	E	7	BAFD	5323	5317	99.8873	6	886.167	119.744	1428.82	15.5539	9132.33	20.3608	0.86515	0.0797359	0.0361314	0	1607.89	54.8832		-30.2079		3.91198	0	0.623743	3.59225	0.530248	3.4606	0.0564228	1.09084
F6	F	6	BAFD	4429	4423	99.8645	6	737.167	126.188	1347.58	9.56364	9625.85	20.3126	0.859145	0.054472	0.0209662	0	1260.32	30.5836		49.7251		2.12525	0	0.471438	1.94438	0.432265	1.87655	0.0271309	0.384355
F7	F	7	BAFD	4630	4625	99.892	6	770.833	132.8	1323.1	8.92973	8963.92	18.721	0.432432	0.0464806	0.0205469	0	748.645	27.0711		61.2793		2.16216	0	0.319896	1.94595	0.295457	1.92432	0.0278919	0.410811
G6	G	6	BAFD	5048	5046	99.9604	6	841	124.588	1361.89	11.0186	8595.1	18.1198	0.336901	0.034557	0.0145471	0	763.088	21.6173		79.2193		1.5656	0	0.285029	1.44669	0.271586	1.36742	0.0188268	0.198177
G7	G	7	BAFD	5214	5213	99.9808	6	868.833	125.535	1319.34	7.84577	9569.19	21.2122	1.03587	0.0312795	0.0134861	0	667.119	17.1945		93.7681		1.2277	0	0.258152	1.1126	0.238086	1.01669	0.0157299	0.230194
H6	H	6	BAFD	3937	3931	99.8476	6	655.167	137.769	1420.44	12.7957	11394	22.8118	0.915798	0.0639985	0.026889	0	1259.95	36.6018		29.9283		2.84915	0	0.543988	2.56932	0.477585	2.44213	0.0389214	0.686848
H7	H	7	BAFD	4859	4855	99.9177	6	809.167	125.635	1399.27	12.1524	9224.19	19.3573	0.473738	0.0471575	0.0176863	0	949.067	26.7386		62.373		1.81256	0	0.356971	1.66838	0.340018	1.64779	0.0210093	0.226571
A2	A	2	BDQ	4396	4396	100	6	732.667	116.991	1186.04	1.68335	7482.38	17.0948	0.136488	0.0195305	0.00929033	0	407.621	16.2908	15.3367	96.7408	99.8793	1.11465	0	0.123845	0.955414	0.122356	0.932666	0.0120564	0.0682439
A3	A	3	BDQ	4876	4876	100	6	812.667	109.657	1241.34	2.35849	7531.18	17.2847	0.102543	0.0222487	0.0120636	0	433.599	18.6106		89.1099	16.5444	1.29204	0	0.15383	1.25103	0.140317	1.16899	0.0164069	0.287121
B2	B	2	BDQ	5712	5710	99.965	6	951.667	109.094	1324.07	7.14536	6860.13	16.3325	0.192644	0.0142202	0.00773174	0	367.256	15.4163		99.6175		1.0683	0	0.130662	0.980736	0.12023	0.963222	0.0124343	0.140105
B3	B	3	BDQ	4465	4465	100	6	744.167	111.866	1343.67	9.16013	7563.88	17.6928	0.335946	0.0223589	0.0104193	0	575.622	18.4962		89.4862		1.18701	0	0.19184	1.11982	0.166276	1.07503	0.0152296	0.268757
C2	C	2	BDQ	4573	4573	100	6	762.167	122.806	1214.73	3.30199	7025.82	15.5331	0.153072	0.0160093	0.0103042	0	266.843	13.8805		104.669		0.940302	0	0.102896	0.918434	0.0978024	0.874699	0.0109337	0.109337
C3	C	3	BDQ	4939	4938	99.9798	6	823	114.885	1243.42	4.75901	7547.11	17.4365	0.202511	0.0190042	0.00961441	0	507.284	17.414		93.0461		0.931551	0	0.133164	0.891049	0.123258	0.850547	0.0103281	0.101256
D2	D	2	BDQ	5078	5078	100	6	846.333	112.824	1259.26	4.52934	7383.19	17.1894	0.157542	0.0125823	0.00594164	0	315.085	10.3247		116.366		0.708941	0	0.108391	0.649862	0.101314	0.649862	0.00787712	0.0787712
D3	D	3	BDQ	5546	5546	100	6	924.333	113.437	1323.02	8.15002	7219.77	17.0272	0.198341	0.0201609	0.00806638	0	435.226	16.8285		94.9719		1.0458	0	0.143167	0.937613	0.138026	0.937613	0.0117202	0.108186
E2	E	2	BDQ	4690	4690	100	6	781.667	116.721	1271.52	5.09595	7667.85	17.0754	0.191898	0.0184481	0.00950787	0	451.344	14.8908		101.346		0.959488	0	0.145031	0.916844	0.136374	0.895522	0.0119403	0.191898
E3	E	3	BDQ	4930	4930	100	6	821.667	119.262	1338.42	8.94523	7689.67	17.2394	0.20284	0.02052	0.010404	0	408.954	11.9619		110.98		0.811359	0	0.152415	0.811359	0.15039	0.730223	0.00973631	0.10142
F2	F	2	BDQ	5364	5364	100	6	894	110.358	1316.3	7.56898	6872.07	16.0354	0.093214	0.0140207	0.00724198	0	254.562	12.9512		107.726		0.876212	0	0.0908246	0.745712	0.085603	0.745712	0.0102535	0.093214
F3	F	3	BDQ	4956	4955	99.9798	6	825.833	115.127	1247.58	4.60141	7332.67	16.3523	0.0403633	0.00537276	0.0031162	0	113.389	5.78935		131.285		0.464178	0	0.0458028	0.423814	0.0373855	0.403633	0.00565086	0.0807265
G2	G	2	BDQ	5398	5398	100	6	899.667	110.447	1343.1	9.28122	7285.41	16.847	0.24083	0.0192342	0.00815808	0	555.611	16.7378		95.2703		0.96332	0	0.173107	0.889218	0.169593	0.852167	0.0107447	0.0926269
G3	G	3	BDQ	4387	4386	99.9772	6	731	120.858	1329.19	8.50433	7511.77	16.3199	0.0683995	0.00940815	0.00479765	0	212.749	8.04818		123.855		0.592795	0	0.0804245	0.524396	0.0760745	0.524396	0.00638395	0.0227998
H2	H	2	BDQ	5798	5795	99.9483	6	965.833	114.681	1453.94	17.2735	7949.78	18.2465	0.345125	0.0337657	0.0138114	0	615.856	21.1542		80.7426		1.46678	0	0.223152	1.39776	0.178491	1.32873	0.0207075	0.41415
H3	H	3	BDQ	4711	4701	99.7877	6	783.5	117.896	1331.79	8.82791	9554.72	19.961	0.595618	0.0516754	0.0187162	0	1119.16	26.5918		62.8559		1.85067	0	0.429543	1.70177	0.37795	1.63795	0.023612	0.361625
A8	A	8	CLAB	5341	5340	99.9813	6	890	124.432	1356.29	9.96255	8455.84	18.1562	0.355805	0.0431237	0.0199769	0	693.863	30.9668	38.8521	48.4646	22.526	2.37828	0	0.29202	2.09738	0.226289	1.98502	0.0337079	0.674157
A9	A	9	CLAB	5618	5615	99.9466	6	935.833	119.96	1408.71	14.0873	9193.73	19.8925	0.64114	0.0662588	0.0273047	0	1428.65	45.7017		-0.00547016	37.0998	3.25913	0	0.545124	2.95637	0.431551	2.84951	0.0463045	0.872663
B8	B	8	CLAB	5471	5469	99.9634	6	911.5	117.54	1331.52	8.17334	8230.6	17.9116	0.493692	0.0523289	0.0209227	0	1112.26	33.5975		39.8107		2.37703	0	0.398673	2.10276	0.312231	2.04791	0.0360212	0.71311
B9	B	9	CLAB	6516	6516	100	6	1086	113.661	1315.92	9.19276	8356.77	19.5781	0.675261	0.063021	0.0268804	0	1240.33	46.6717		-3.19645		3.28422	0	0.469747	3.05402	0.397564	2.93125	0.0478821	0.951504
C8	C	8	CLAB	5355	5352	99.944	6	892	117.522	1334.29	9.04335	9228.5	19.8854	0.69133	0.0758569	0.0344406	0	1411.45	50.8524		-16.9488		3.66218	0	0.537589	3.26981	0.408334	3.12033	0.0549327	1.23318
C9	C	9	CLAB	5579	5575	99.9283	6	929.167	120.182	1340.72	9.00448	8882.81	18.6888	0.699552	0.0821344	0.0282536	0	1371.02	37.3006		27.6296		2.63677	0	0.54426	2.49327	0.412624	2.38565	0.0430493	1.09417
D8	D	8	CLAB	6173	6172	99.9838	6	1028.67	113.132	1321.87	8.47375	8253.54	18.7412	0.534673	0.0615732	0.0237693	0	1066.05	37.2381		27.8351		2.77058	0	0.427346	2.57615	0.346336	2.44653	0.0380752	0.793908
D9	D	9	CLAB	5263	5260	99.943	6	876.667	119.814	1296.6	6.48289	9299.94	19.8971	0.779468	0.0733878	0.0350701	0	1521.51	60.8627		-49.8773		4.42966	0	0.597351	4.12548	0.459218	3.9924	0.0653992	1.46388
E8	E	8	CLAB	5109	5109	100	6	851.5	128.352	1366.48	10.6674	9288.45	19.3704	0.548052	0.0657865	0.0257116	0	1125.95	34.886		35.5724		2.68154	0	0.465847	2.42709	0.380528	2.2705	0.0411039	0.880799
E9	E	9	CLAB	4619	4612	99.8485	6	768.667	122.27	1394.05	11.5351	9332.13	19.8107	0.520382	0.0626299	0.0272839	0	1160.89	41.4668		13.925		3.07892	0	0.459767	2.71032	0.344317	2.53686	0.045967	1.10581
F8	F	8	CLAB	5500	5496	99.9273	6	916	122.361	1304.24	7.22344	9744.24	20.8932	0.927948	0.0663613	0.0232475	0	1283.19	31.977		45.1416		2.34716	0	0.522535	2.2198	0.419079	2.14702	0.0358443	0.818777
F9	F	9	CLAB	5166	5164	99.9613	6	860.667	128.296	1385.85	12.5097	9265.89	19.6565	0.522851	0.04846	0.02132	0	1036.48	24.8158		68.698		1.78156	0	0.398506	1.64601	0.353128	1.62665	0.0234314	0.406662
G8	G	8	CLAB	5115	5111	99.9218	6	851.833	130.025	1366	10.9372	10191.7	21.2777	0.919585	0.0677141	0.0276274	0	1459.54	43.3358		7.77685		3.2479	0	0.619974	3.09137	0.532239	2.91528	0.0459793	0.978282
G9	G	9	CLAB	3946	3944	99.9493	6	657.333	142.255	1433.87	13.8692	8736.8	16.8702	0.25355	0.0241313	0.0127631	0	479.463	13.4817		105.981		1.0142	0	0.189675	0.836714	0.1836	0.836714	0.0106491	0.0507099
H8	H	8	CLAB	5516	5511	99.9094	6	918.5	123.211	1302.2	6.94974	10264	21.8113	0.998004	0.0789821	0.0276573	0	1562.61	37.6054		26.6271		2.81256	0	0.638861	2.54037	0.557534	2.48594	0.0364725	0.598802
H9	H	9	CLAB	4411	4403	99.8186	6	733.833	134.324	1356.96	8.56234	11091.5	21.9624	0.908471	0.0884277	0.0352396	0	1687.86	50.8734		-17.0176		3.95185	0	0.707573	3.70202	0.620833	3.4749	0.055871	1.09017
A10	A	10	DMSO	4951	4949	99.9596	6	824.833	106.312	1225.04	3.3138	9394.42	21.0009	0.929481	0.0831098	0.0359008	0	1429.8	48.7683	45.8189	-10.093	-0.391276	3.6371	0	0.580558	3.37442	0.472336	3.19256	0.0523338	1.09113
A11	A	11	DMSO	4938	4935	99.9392	6	822.5	129.182	1469.3	17.9939	8792.47	18.5815	0.502634	0.0525222	0.059381	0	1043.62	30.4844		50.0513	29.2529	1.94002	0	0.518085	1.91844	0.28773	2.35765	0.0202634	0.364742
B10	B	10	DMSO	6208	6203	99.9195	6	1033.83	100.762	1272.27	5.62631	8307.74	19.2812	0.709334	0.0692053	0.0285159	0	1290.96	42.0653		11.9562		3.03079	0	0.517162	2.67612	0.422587	2.5794	0.0412704	0.78994
B11	B	11	DMSO	5865	5858	99.8806	6	976.333	119.128	1466.82	17.4462	9673.44	20.881	1.09252	0.0957766	0.0358065	0	1922.16	57.2016		-37.8342		4.1311	0	0.751443	3.78969	0.55281	3.61898	0.0653807	1.55343
C10	C	10	DMSO	5208	5202	99.8848	6	867	108.929	1260.06	4.63283	9517.48	21.5061	0.980392	0.0957001	0.0403867	0	1634.94	55.0938		-30.9008		4.05613	0	0.664528	3.63322	0.533797	3.51788	0.056709	1.09573
C11	C	11	DMSO	4921	4920	99.9797	6	820	125.198	1374.03	10.0813	9549.27	19.729	0.569106	0.0787298	0.0321004	0	1363.48	43.9458		5.77028		3.37398	0	0.555032	3.15041	0.459084	3.02846	0.0479675	0.894309
D10	D	10	DMSO	5560	5557	99.946	6	926.167	110.232	1323.27	8.92568	8661.14	18.9894	0.629836	0.0722201	0.0299563	0	1211.55	41.5748		13.5696		3.0952	0	0.487935	2.77128	0.428151	2.62732	0.0410293	0.737808
D11	D	11	DMSO	6762	6761	99.9852	6	1126.83	113.105	1451.54	17.7489	8957.39	20.0661	0.783908	0.0703844	0.0278518	0	1430.59	45.7593		-0.195191		3.23917	0	0.560811	3.06168	0.466588	2.94335	0.0465907	0.990978
E10	E	10	DMSO	5998	5988	99.8333	6	998	101.131	1304.92	7.54843	8534.44	19.589	0.885104	0.0935862	0.0353136	0	1651.74	47.6081		-6.27659		3.37341	0	0.656104	3.22311	0.541774	3.12291	0.0495992	1.0521
E11	E	11	DMSO	4975	4969	99.8794	6	828.167	127.546	1424.82	13.5037	9157.91	19.0565	0.563494	0.047281	0.0187747	0	998.845	30.0577		51.4549		2.33447	0	0.425262	2.15335	0.372098	1.9521	0.0313946	0.643993
F10	F	10	DMSO	4753	4742	99.7686	6	790.333	108.11	1293.14	5.75706	9939.5	22.0051	0.991143	0.101334	0.0385434	0	1850.9	54.692		-29.5788		3.98566	0	0.745552	3.71151	0.674969	3.62716	0.0546183	0.780261
F11	F	11	DMSO	5761	5761	100	6	960.167	121.381	1373.71	10.6405	9515.73	22.8205	0.999236	0.105187	0.0243505	0	1915.91	58.5869		-42.3913		3.16976	0	0.583781	3.06561	0.630186	2.96147	0.0529335	0.572817
G10	G	10	DMSO	5386	5381	99.9072	6	896.833	101.746	1240.87	3.38227	9976.44	22.3035	1.07787	0.105256	0.0410019	0	2197.45	55.8188		-33.2857		3.75395	0	0.777239	3.38227	0.70712	3.28935	0.0488757	0.780524
G11	G	11	DMSO	5116	5109	99.8632	6	851.5	125.192	1423.31	14.6408	9049.73	18.6248	0.606772	0.056407	0.0257251	0	1125.88	37.6105		26.6103		2.89685	0	0.468843	2.50538	0.427547	2.38794	0.0367978	0.606772
H10	H	10	DMSO	4379	4374	99.8858	6	729	122.649	1206.72	3.0407	9829.76	20.2144	0.708733	0.0639075	0.0260813	0	1301.35	41.8349		12.714		3.08642	0	0.517499	2.92638	0.428584	2.88066	0.042524	0.823045
H11	H	11	DMSO	3352	3347	99.8508	6	557.833	138.663	1327.81	7.1706	10794.4	20.6439	0.537795	0.0340034	0.0145643	0	740.708	42.0007		12.1686		1.7329	0	0.329296	1.55363	0.287802	1.464	0.023902	0.448163
A1	A	1	NT
A12	A	12	NT
B1	B	1	NT
B12	B	12	NT
C1	C	1	NT
C12	C	12	NT
D1	D	1	NT
D12	D	12	NT
E1	E	1	NT
E12	E	12	NT
F1	F	1	NT
F12	F	12	NT
G1	G	1	NT
G12	G	12	NT
H1	H	1	NT
H12	H	12	NT
ValidObjectCount	SelectedObjectCount	ValidFieldCount	MEAN_CircTotalIntenCh2	MEAN_CircAvgIntenCh2	MEAN_CircSpotTotalIntenCh2	MEAN_CircSpotAvgIntenCh2	SD_CircSpotAvgIntenCh2	%HIGH_CircSpotAvgIntenCh2	%LOW_CircSpotAvgIntenCh2	MEAN_CircSpotTotalAreaCh2				%HIGH_CircSpotTotalAreaCh2				MEAN_CircSpotAvgAreaCh2
330	330	9	990612	1468.09	915566	3277.09	4216.9	46.3636	53.6364	85.6943	48.9626	-52.654	28.9719	44.8485	28.6295	-57.9323	37.4734	79.9455	43.4011
309	309	9	1.03586e+06	1220.92	954784	3018.19	3809.65	47.2492	52.7508	93.1538		-69.2306		46.2783		-66.343		84.4992
296	296	9	1.06794e+06	2077.35	999060	3314.4	4522.71	44.5946	55.4054	87.3932		-56.4293		41.8919		-40.5405		81.9822
340	340	9	647463	917.353	581325	2270.59	3445.93	38.2353	61.7647	62.6059		-1.34648		35.8824		-5.19031		55.7633
717	717	9	637621	739.187	568641	2071.53	3336.88	35.9833	64.0167	60.8597		2.534		33.7517		7.34269		52.3363
742	742	9	579171	758.611	511705	2029.95	3249.94	37.4663	62.5337	55.798		13.7822		34.097		5.31156		48.014
845	845	9	396383	533.91	339141	1411.48	2902.75	24.2604	75.7396	33.1678		64.0715		22.6036		72.9203		30.3265
721	721	9	407414	484.312	346560	1499.05	2929.96	26.9071	73.0929	37.9814		53.3747		24.4105		62.2909		32.9985
725	725	9	424269	644.511	371400	1471.06	2956.38	25.5172	74.4828	39.4469		50.118		22.4828		73.6308		35.8876
724	724	9	417990	685.824	368751	1376.35	3170.03	21.1326	78.8674	32.3238		65.9472		18.9227		94.5726		28.7491
624	624	9	438214	559.269	380799	1814.02	3111.04	30.7692	69.2308	39.3457		50.3429		28.6859		37.1418		35.1406
1371	1371	9	327732	562.092	287863	1375.6	2827.32	24.5077	75.4923	30.6104		69.7547		21.9548		76.7366		26.1395
923	923	9	263715	382.15	218053	1207.12	2443.98	24.4854	75.5146	27.1823		77.3727		21.5601		79.0581		23.9317
513	513	9	649790	791.05	586249	1978.05	3397.48	31.7739	68.2261	57.7993		9.33497		29.4347		32.7371		49.6946
929	929	9	388526	468.525	324875	1438.04	2834.55	26.0495	73.9505	35.5629		58.7491		23.8967		65.3137		29.7507
622	622	9	386514	403.092	325891	1423.61	2749.34	25.2412	74.7588	36.7722		56.0619		23.7942		65.9164		32.3896
393	393	9	645931	776.12	569704	2089.56	3071.6	39.6947	60.3053	70.627		-19.1711		37.4046		-14.1446		60.0183
735	735	9	377027	467.62	320034	1253.05	2687.81	23.1293	76.8707	33.0616		64.3076		21.2245		81.0324		29.5582
662	662	9	431075	543.735	367176	1551.14	2878.32	29.1541	70.8459	40.6765		47.3856		26.284		51.2707		34.9328
628	628	9	487608	511.183	435774	1626.98	2877.35	30.0955	69.9045	48.6224		29.7281		28.5032		38.2166		42.3843
745	745	9	320192	317.983	257893	1120.69	2382.44	22.953	77.047	31.9294		66.8235		20.8054		83.4978		27.4003
621	621	9	451439	506.284	382488	1547.56	2719.22	31.0789	68.9211	45.7916		36.0187		28.6634		37.2738		40.0302
569	569	9	372609	457.391	306106	1339.87	2767.44	24.2531	75.7469	35.0651		59.8554		22.4956		73.5553		32.216
448	448	9	585679	568.225	510791	1652.75	3068.15	28.3482	71.6518	53.6325		18.5945		27.2321		45.6933		47.5366
588	588	9	201642	270.526	138035	949.871	2094.71	23.1293	76.8707	21.1528	17.1403	90.7715	99.6882	21.0884	18.7864	81.8327	95.3739	16.1778	14.7414
941	941	9	240576	413.164	192519	1196.56	2454.53	25.3985	74.6015	23.3943		85.7905		22.423		73.9826		20.6675
649	649	9	365781	485.705	301344	1298.8	2699.21	24.8074	75.1926	34.3086		61.5364		22.3421		74.4584		29.5474
431	431	9	171535	253.644	111294	922.248	2074.39	23.6659	76.3341	16.5505		100.999		21.3457		80.3194		13.7465
935	935	9	254907	459.765	193191	1191.22	2592.24	25.5615	74.4385	22.4325		87.9278		22.139		75.6527		19.9248
958	958	9	459138	779.222	397413	1813.83	3036.18	34.238	65.762	44.8662		38.0752		30.6889		25.3592		40.2353
266	266	9	213757	293.541	151240	1130.03	2237.05	27.8195	72.1805	20.0475		93.2278		24.4361		62.1406		18.3929
1011	1011	9	199488	297.502	139804	817.888	2141.74	19.3867	80.6133	15.704		102.88		16.3205		109.88		14.0208
830	830	9	325827	542.191	268272	1374.14	2789.7	27.4699	72.5301	29.1026		73.1054		24.5783		61.304		26.2012
301	301	9	133345	271.421	71852.5	606.7	1837.41	16.9435	83.0565	9.68814		116.249		14.6179		119.894		8.09194
710	710	9	95688.7	152.795	49543.8	527.383	1495.12	14.6479	85.3521	7.707		120.651		12.1127		134.631		7.04294
1651	1651	9	143548	211.178	100964	721.164	1894.35	17.2623	82.7377	12.6491		109.669		13.9915		123.579		10.7568
422	422	9	100310	120.783	48623.1	659.458	1587.26	20.1422	79.8578	8.2212		119.508		15.8768		112.49		7.1054
628	628	9	102512	148.21	47335.9	561.261	1525.41	16.4013	83.5987	7.58297		120.927		12.8981		130.011		6.76748
1461	1461	9	178362	209.111	115853	684.536	1961.2	15.948	84.052	13.999		106.669		13.6893		125.357		11.6378
325	325	9	157415	198.293	97398.9	798.04	1824.69	22.4615	77.5385	14.404		105.769		19.3846		91.8552		11.7254
882	882	9	126908	179.552	76324.7	748.619	1846.63	20.2948	79.7052	10.4068		114.652		16.5533		108.51		8.95942
501	501	9	167788	216.665	109064	922.922	2130.7	22.3553	77.6447	14.6314		105.264		19.1617		93.1666		13.8936
603	603	9	176121	282.04	115693	1025.15	2073.29	27.1973	72.8027	17.5188		98.847		21.7247		78.0899		13.5665
1168	1168	9	133179	191.187	80293.6	779.762	1859.83	19.9486	80.0514	11.3837		112.481		16.1815		110.697		9.02457
1209	1209	9	117041	193.686	68836.2	654.283	1731.06	16.708	83.292	9.77764		116.05		13.4822		126.575		8.33063
459	459	9	236785	307.003	167342	1155.12	2169.09	31.1547	68.8453	24.3513		83.6637		26.7974		48.2507		18.7442
554	554	9	125676	223.16	71343.1	682.042	1757.01	17.87	82.13	10.7746		113.834		15.5235		114.568		9.85401
725	725	9	134105	177.048	73317.7	665.943	1826.54	16.2759	83.7241	10.7135		113.97		13.5172		126.369		9.37823
453	453	9	719262	1020.84	678752	2348.17	3583.51	39.9558	60.0442	70.4343	59.1338	-18.743	6.36927	34.6578	30.1373	2.01273	28.6038	61.9923	54.0146
240	240	9	1.6018e+06	3073.13	1.57685e+06	4420.73	5168.95	51.6667	48.3333	122.972		-135.494		50		-88.2353		116.296
220	220	9	1.20862e+06	2093.02	1.14464e+06	3373.62	4518.3	44.5455	55.4545	101.469		-87.709		43.1818		-48.1283		98.2849
667	667	9	450018	539.047	389930	1227.28	2877.73	19.7901	80.2099	37.2097		55.0897		17.5412		102.699		34.0629
205	205	9	630125	812.757	578903	2063.56	3362.01	32.6829	67.3171	59.6268		5.27368		30.7317		25.1076		51.9426
291	291	9	1.03679e+06	1562.48	968404	3070.45	4125.05	42.9553	57.0447	90.7647		-63.9216		41.2371		-36.6889		83.184
692	692	9	526015	834.246	467107	1662.52	3208.91	27.7457	72.2543	49.3284		28.159		25.7225		54.5733		44.7773
417	417	9	766512	1243.77	708917	2453.67	3662.68	41.0072	58.9928	70.2435		-18.319		35.9712		-5.71308		64.1071
211	211	9	1.62298e+06	3162.25	1.57268e+06	4239.46	5221.03	50.237	49.763	116.867		-121.926		47.3934		-72.9021		109.41
936	936	9	347089	472.158	298263	1314.35	2850.42	22.3291	77.6709	29.4508		72.3315		20.0855		87.7325		26.1671
876	876	9	583385	1177.7	540437	1966.67	3687.67	29.3379	70.6621	50.0382		26.5818		27.8539		42.036		46.5574
335	335	9	827363	1616.68	769476	2821	4395.32	38.806	61.194	65.4034		-7.56306		36.1194		-6.58472		61.0724
629	629	9	349892	419.997	286634	1402.77	2828.64	24.8013	75.1987	32.1056		66.432		22.5755		73.0852		26.7015
352	352	9	740082	1127.9	669363	2300.38	3874.21	32.1023	67.8977	63.3479		-2.99529		31.25		22.0588		57.3785
333	333	9	461059	549.373	419688	1768.1	3185.08	30.3303	69.6697	40.2749		48.2779		27.027		46.8998		35.7049
550	550	9	351399	502.374	292342	1364.24	2778.72	24.5455	75.4545	31.6759		67.3869		22.9091		71.123		29.9728
378	378	9	553837	685.915	488270	1898.1	3368.12	29.6296	70.3704	48.7895		29.3566		28.3069		39.3713		44.2768
698	698	9	461416	614.539	402742	1584.99	3078.7	28.3668	71.6332	39.9747		48.9451		24.7851		60.0876		36.4516
344	344	9	526692	650.497	465782	1740.18	3080.96	30.814	69.186	50.8028		24.8827		28.1977		40.0137		45.7687
449	449	9	553403	670.209	493815	1795.17	3128.16	33.6303	66.3697	53.7646		18.3009		30.2895		27.7086		48.0168
482	482	9	569322	690.179	500978	1650.71	3119.99	29.0456	70.9544	52.2081		21.7598		26.7635		48.4501		45.0406
241	241	9	361153	399.184	302180	1021.19	2665.83	17.0124	82.9876	30.252		70.5511		15.3527		115.572		28.0976
382	382	9	508201	498.102	445576	1463.66	2931.65	24.8691	75.1309	45.3412		37.0195		23.822		65.753		42.6139
368	368	9	761504	864.574	693407	2100.59	3490.13	33.4239	66.5761	66.8667		-10.8149		31.5217		20.4604		58.4726
159	159	9	1.15016e+06	2854.58	1.10395e+06	3581.75	5108.47	42.7673	57.2327	86.3458	61.3466	-54.1017	1.4519	40.2516	34.3879	-30.8916	3.60031	81.275	55.5271
856	856	9	486860	842.936	430956	1935.15	3130.71	35.9813	64.0187	49.9658		26.7427		32.7103		13.4689		43.4744
6513	6513	9	230703	548.648	198155	1545.21	2413.84	39.1218	60.8782	29.288		72.6933		32.7652		13.1457		23.28
95	95	9	1.25915e+06	3359.79	1.2131e+06	4128.3	5597.75	44.2105	55.7895	87.8184		-57.3743		43.1579		-47.9876		86.2042
2080	2080	9	337944	537.211	294686	1566.68	2782.25	31.8269	68.1731	35.1194		59.7347		28.6058		37.6131		27.506
4251	4251	9	218310	374.498	180665	1223.76	2348.49	28.6756	71.3244	24.0576		84.3164		24.4178		62.2483		19.2008
42	42	7	2.47646e+06	7338.99	2.45986e+06	7511.26	6743.78	57.1429	42.8571	154.155		-204.789		57.1429		-130.252		154.155
288	288	9	785909	948.289	707418	2472.18	3580.08	37.5	62.5	74.1588		-27.0196		35.7639		-4.49346		66.445
1752	1752	9	354333	472.314	301535	1648.36	2735.57	36.3014	63.6986	39.4044		50.2125		32.0205		17.5262		30.9593
53	53	9	2.90981e+06	7681.08	2.89353e+06	7947.91	6630.46	62.2642	37.7358	176.311		-254.024		62.2642		-160.377		176.311
427	427	9	511078	846.303	454413	2024.92	3386.74	34.6604	65.3396	49.2033		28.4371		31.6159		19.9063		43.9054
1097	1097	9	273999	431.771	227642	1488.66	2811.14	27.165	72.835	26.2416		79.4632		24.8861		59.4938		23.1809
33	33	7	1.1451e+06	3803.54	1.12328e+06	4220.05	6081.68	39.3939	60.6061	72.0282		-22.2848		39.3939		-25.8467		72.0282
278	278	9	874692	980.469	798796	2813.68	3547.11	45.6835	54.3165	87.0521		-55.6714		44.2446		-54.38		74.7745
439	439	9	523120	696.734	457145	2135.12	3276.55	35.5353	64.4647	51.6708		22.9538		34.1686		4.89079		42.6787
24	24	9	648674	1515.51	581748	2174.22	4164.49	29.1667	70.8333	63.2433		-2.7628		29.1667		34.3137		51.7351
1008	1008	9	380868	531.395	314978	1472.47	2630.15	30.1587	69.8413	39.6618		49.6405		26.8849		47.7358		33.3084
1089	1089	9	418822	448.679	352039	1572.91	2880.37	28.2828	71.7172	39.7651		49.411		25.8035		54.0971		33.2206
125	125	9	1.04858e+06	1055.56	973517	2794.81	3625.36	44.8	55.2	99.8129		-84.0287		43.2		-48.2353		89.8811
1757	1757	9	269112	401.381	225768	1336.38	2544.14	27.0347	72.9653	27.7798		76.0449		23.9613		64.9335		22.0896
3523	3523	9	215983	337.018	175992	1053.03	2196.67	25.5464	74.4536	24.1449		84.1225		21.5441		79.1521		18.7171
186	186	9	576107	698.69	506125	2281.98	3088.86	45.6989	54.3011	63.169		-2.59781		43.0108		-47.1221		59.1712
1048	1048	9	442291	640.689	386391	1547.98	2726.8	31.2023	68.7977	47.2816		32.7076		28.626		37.4944		38.2892
1827	1827	9	228198	336.369	188183	1043.5	2255.92	23.098	76.902	24.641		83.0201		19.7044		89.9739		20.859
Cell Line	ValidObjectCount	SelectedObjectCount	ValidFieldCount	MEAN_CircTotalIntenCh2	MEAN_CircAvgIntenCh2	MEAN_CircSpotTotalIntenCh2	MEAN_CircSpotAvgIntenCh2	SD_CircSpotAvgIntenCh2	%HIGH_CircSpotAvgIntenCh2	%LOW_CircSpotAvgIntenCh2	MEAN_CircSpotTotalAreaCh2				%HIGH_CircSpotTotalAreaCh2	MEAN_CircSpotAvgAreaCh2	SD_CircSpotAvgAreaCh2	MEAN_CircSpotCountCh2	Chamber Temperature	Chamber CO2 Percent	Z Position
J774	7503	7503	9	59466.3	107.548	35072.5	353.309	1738.46	4.22498	95.775	3.01523	4.20983	77.2832	58.7623	3.41197	2.63593	19.6719	0.0511795	0	0	-1
J774	2482	2482	9	150388	240.591	110269	766.191	2602.29	8.34005	91.66	9.08737		-16.8585		7.89686	7.7859	35.3819	0.103546	0	0	-1
J774	8832	8832	9	60740.7	124.589	30003	277.243	1559.03	3.29484	96.7052	2.55255		84.4566		2.68342	2.23351	18.462	0.0404212	0	0	-1
J774	3536	3536	9	82206.8	144.904	49561	473.474	2041.02	5.34502	94.655	4.22445		58.5357		4.86425	3.65664	23.172	0.0664593	0	0	-1
J774	5087	5087	9	78060.2	136.173	42103.4	373.874	1838.2	4.14783	95.8522	3.54275		69.1047		3.71535	3.0368	20.0424	0.0511107	0	0	-1
J774	8003	8003	9	62975.6	126.428	32697.3	306.567	1635.81	3.64863	96.3514	2.83664		80.0521		3.18631	2.42012	18.3599	0.0493565	0	0	-1
J774	5736	5736	9	55968.4	100.804	22538.8	219.667	1414.14	2.45816	97.5418	1.91685		94.3124		2.17922	1.55206	13.0764	0.0306834	0	0	-1
J774	2552	2552	9	68263.3	133.838	35736	422.627	1882.59	5.09404	94.906	3.15441		75.1254		4.46708	2.72441	17.9923	0.0666144	0	0	-1
J774	5576	5576	9	54985.3	102.482	25476.4	272.753	1565.08	3.12052	96.8795	2.16304		90.4956		2.72597	2.01153	16.9865	0.0355093	0	0	-1
J774	1512	1512	9	111927	192.251	69370.7	648.518	2352.25	7.40741	92.5926	5.88085		32.855		6.67989	5.01358	24.8558	0.087963	0	0	-1
J774	1490	1490	9	133608	237.181	90868.9	847.052	2619.56	10.1342	89.8658	7.89217		1.67182		8.52349	6.41777	27.8834	0.130872	0	0	-1
J774	6116	6116	9	65321.4	120.619	32834.2	256.491	1527.9	2.89405	97.106	2.74678	3.28316	81.4453	73.1292	2.51799	2.25603	17.5119	0.0367888	0	0	-1
J774	5068	5068	9	56320.8	104.275	27011.2	224.965	1417.76	2.58485	97.4152	2.28208		88.6499		2.26914	2.04025	18.8931	0.0319653	0	0	-1
J774	3858	3858	9	59227.9	128.165	28793.5	337.607	1722.46	3.8621	96.1379	2.45929		85.9025		3.29186	2.33678	16.7685	0.0430275	0	0	-1
J774	3241	3241	9	94066	217.391	57869.1	656.251	2330.09	7.92965	92.0703	4.99232		46.6307		6.54119	4.42497	22.0824	0.0984264	0	0	-1
J774	4395	4395	9	72734.9	150.918	40401.1	352.925	1710.26	4.41411	95.5859	3.55955		68.8442		3.73151	3.3184	24.6819	0.0523322	0	0	-1
J774	4073	4073	9	70936.3	165.496	41397.9	492.193	2010.27	6.08888	93.9111	3.65898		67.3027		4.98404	3.19244	18.0475	0.0729192	0	0	-1
J774	4650	4650	9	63248.5	112.835	31371.4	355.184	1699.24	4.4086	95.5914	2.83438	3.91652	80.0871	72.2425	3.95699	2.47943	21.1138	0.0548387	0	0	-1
J774	2298	2298	9	126375	197.386	76548	800.172	2526.81	9.48651	90.5135	6.79734				8.57267	5.70227	27.0739	0.12141	0	0	-1
J774	3735	3735	9	79612.4	130.814	40282.2	435.878	1886.58	5.3012	94.6988	3.63493		67.6756		4.7925	3.07333	18.6164	0.069344	0	0	-1
J774	5033	5033	9	69892.1	116.35	32884.9	340.548	1687.86	4.17246	95.8275	2.91175		78.8876		3.61613	2.25593	15.0466	0.0536459	0	0	-1
J774	3855	3855	9	81042.2	116.957	38607.4	444.083	1844.77	5.68093	94.3191	3.71511		66.4323		4.9546	2.97567	18.2017	0.075227	0	0	-1
J774	4463	4463	9	79880.4	122.876	38669.6	459.602	1917.87	5.64643	94.3536	3.60562		68.1299		5.04145	2.86182	17.3387	0.0746135	0	0	-1
J774	6375	6375	9	38569.8	96.4028	10530.6	136.174	1060.6	1.77255	98.2275	0.974484	1.55333	108.923	99.9483	1.44314	0.870785	9.52002	0.0210196	0	0	-1
J774	2199	2199	9	56253.7	118.033	25151.2	239.245	1378.34	3.22874	96.7713	2.39203		86.9452		2.77399	2.18409	18.0444	0.0395634	0	0	-1
J774	1017	1017	9	71335.2	144.585	34619.3	316.83	1629.91	4.03147	95.9685	3.11383		75.7546		3.73648	2.92751	19.5768	0.0481809	0	0	-1
J774	2587	2587	9	28281	75.7987	11345.1	141.957	1127.36	1.66216	98.3378	0.966602		109.045		1.46888	0.947321	10.6684	0.0170081	0	0	-1
J774	5183	5183	9	37761.4	84.3429	9600.5	130.86	1053.64	1.63998	98.36	0.867413		110.583		1.40845	0.766133	8.27626	0.0214162	0	0	-1
J774	5406	5406	9	37854.3	93.6373	11112.9	162.011	1167.96	1.99778	98.0022	1.00564		108.44		1.72031	0.901557	9.69898	0.0229375	0	0	-1
J774	5078	5078	9	76687.3	140.187	43046.5	326.361	1659.04	4.07641	95.9236	3.70197	8.76964	66.6361	-11.9323	3.36747	3.44176	28.1834	0.0476566	0	0	-1
J774	2495	2495	9	200223	330.835	146783	1016.27	2854.65	12.0641	87.9359	12.5335		-70.2869		10.501	11.5229	46.8094	0.149499	0	0	-1
J774	1947	1947	9	163925	223.357	120476	536.869	2195.31	5.85516	94.1448	9.9338		-29.9813		5.59836	9.29372	52.3399	0.0662558	0	0	-1
J774	1940	1940	9	186734	429.013	146050	1146.71	2956.77	14.433	85.567	12.5867		-71.1112		11.9072	10.9865	44.28	0.179897	0	0	-1
J774	4431	4431	9	93124.4	174.474	64744.1	475.808	2034.52	5.52923	94.4708	5.40767		40.1911		4.73934	4.907	31.6635	0.0649966	0	0	-1
J774	1377	1377	9	145103	257.703	102790	727.833	2518.41	8.061	91.939	8.4542		-7.04184		7.55265	7.97225	37.8696	0.0944081	0	0	-1
J774	4973	4973	9	105839	153.961	64614	414.748	1933.01	4.70541	95.2946	5.35363	6.02437	41.029	30.63	4.14237	4.67866	29.611	0.0565051	0	0	-1
J774	3064	3064	9	139678	249.102	99677.5	720.288	2499.11	8.22454	91.7755	8.13916		-2.15752		6.91906	6.83313	34.831	0.102154	0	0	-1
J774	3877	3877	9	108072	162.956	67014.5	503.141	2069.91	5.93242	94.0676	5.79932		34.1191		5.15863	5.14739	31.5698	0.0696415	0	0	-1
J774	5783	5783	9	76547.6	185.987	45583.8	433.496	1918.54	5.2395	94.7605	3.93442		63.0323		4.27114	3.65456	23.0018	0.0608681	0	0	-1
J774	3671	3671	9	129631	215.129	83331.2	658.686	2362.13	7.70907	92.2909	7.03209		15.0064		6.70117	6.11275	34.4424	0.0937074	0	0	-1
J774	2686	2686	9	102161	215.022	68688	653.092	2337.79	7.70663	92.2934	5.88758	7.04868	32.7507	14.7491	6.4408	5.00693	24.4565	0.0994043	0	0	-1
J774	3940	3940	9	108546	145.544	66282.5	393.985	1856.04	4.56853	95.4315	5.67143		36.1018		4.08629	4.84097	32.5234	0.057868	0	0	-1
J774	2570	2570	9	162340	232.138	120068	833.31	2649.24	9.57198	90.428	10.2031		-34.1573		8.5214	8.54834	40.7731	0.168482	0	0	-1
J774	6120	6120	9	75844.9	117.899	42603.4	345.733	1757.2	3.98693	96.0131	3.55772		68.8725		3.39869	3.02313	21.518	0.0501634	0	0	-1
J774	2565	2565	9	157864	230.178	107807	783.21	2573.25	8.96686	91.0331	9.12118		-17.3826		7.9922	7.79427	36.786	0.106043	0	0	-1
J774	3142	3142	9	132653	166.723	93522.6	740.976	2544.2	8.08402	91.916	7.85104		2.30948		7.38383	6.36992	27.6862	0.0980267	0	0	-1
J774	1033	1033	9	220661	355.491	158871	1260.54	3224.44	13.6496	86.3504	13.2609		-81.5637		12.6815	11.1887	39.4219	0.173282	0	0	-1
Cell line	ValidObjectCount	SelectedObjectCount	ValidFieldCount	MEAN_CircTotalIntenCh2	MEAN_CircAvgIntenCh2	MEAN_CircSpotTotalIntenCh2	MEAN_CircSpotAvgIntenCh2	SD_CircSpotAvgIntenCh2	%HIGH_CircSpotAvgIntenCh2	%LOW_CircSpotAvgIntenCh2	MEAN_CircSpotTotalAreaCh2				%HIGH_CircSpotTotalAreaCh2	MEAN_CircSpotAvgAreaCh2	SD_CircSpotAvgAreaCh2	MEAN_CircSpotCountCh2
J774	702	702	9	296514	293.938	219525	873.161	1959.01	25.7835	74.2165	27.2734	36.4973	75.4197	58.3383	23.3618	23.4842	71.7158	0.353276
J774	676	676	9	249810	233.096	172815	708.009	1673.08	22.1893	77.8107	23.3347		82.7136		20.4142	19.0243	62.0378	0.322485
J774	703	703	9	264516	252.109	189404	746.955	1789.09	22.0484	77.9516	23.5887		82.2431		20.4836	19.9945	66.2076	0.341394
J774	799	799	9	383583	326.924	300521	953.224	2024.59	27.2841	72.7159	35.7757		59.6747		25.6571	30.4435	88.0525	0.379224
J774	366	366	9	645100	558.776	564383	1285.52	2429.94	32.7869	67.2131	59.1995		16.2972		31.4208	48.759	129.703	0.469945
J774	516	516	9	498285	386.07	408551	1220.94	2179.75	34.3023	65.6977	49.8119		33.6818		31.9767	38.815	92.8933	0.5
J774	546	546	9	362433	434.134	283154	1030.34	2145.1	28.7546	71.2454	33.6957	38.5351	63.5266	54.5646	26.7399	28.6017	74.7014	0.379121
J774	417	417	9	615008	605.15	533418	1334.58	2633.65	31.8945	68.1055	51.8619		29.8854		29.7362	44.9313	135.723	0.429257
J774	490	490	9	345978	537.277	269762	1112.55	2164.73	31.4286	68.5714	31.774		67.0853		29.7959	28.6255	78.3777	0.422449
J774	599	599	9	327791	304.003	242177	898.079	1844.65	28.2137	71.7863	33.282		64.2926		26.7112	25.5745	69.0607	0.400668
J774	734	734	9	467815	404.226	386047	1128.04	2204.29	29.9728	70.0272	43.6181		45.1517		27.6567	39.7152	111.358	0.395095
J774	618	618	9	393550	398.393	320821	1039.39	2100.99	27.8317	72.1683	36.979		57.4463		25.0809	31.8893	96.9547	0.409385
J774	151	151	9	916153	1485.49	859997	2074.82	3483.11	34.4371	65.5629	73.7748	50.6307	-10.6941	32.1654	33.1126	69.3209	149.085	0.384106
J774	135	135	9	486426	729.478	416284	1330.1	2657.83	27.4074	72.5926	40.4655		50.9898		27.4074	37.9405	90.5775	0.325926
J774	100	100	9	605412	985.338	524279	1535.69	2731.32	37	63	65.65		4.35194		36	46.2921	107.167	0.75
J774	140	140	9	347592	383.972	286027	819.213	2077.62	17.8571	82.1429	27.53		74.9444		17.1429	23.8521	88.0458	0.228571
J774	109	109	9	467034	569.622	397562	1268.47	2435.74	29.3578	70.6422	44.6347		43.2691		29.3578	41.2977	96.8099	0.348624
J774	134	134	9	617160	789.142	563787	1304.05	2663.68	25.3731	74.6269	51.7292		30.1311		23.1343	50.9171	135.318	0.291045
J774	676	676	9	135390	150.795	66170.1	564.085	1320.4	23.6686	76.3314	12.3117	13.7655	103.126	100.434	19.3787	9.85145	27.7416	0.318047
J774	577	577	9	217485	204.226	144839	829.242	1591.64	31.0225	68.9775	23.4246		82.547		26.6898	17.4658	52.0149	0.493934
J774	603	603	9	143888	149.409	78458	541.123	1298.55	24.7098	75.2902	13.1951		101.491		20.398	10.1967	32.6714	0.386401
J774	596	596	9	126417	136.539	54491.8	548.468	1240.91	24.3289	75.6711	9.94083		107.517		17.7852	7.39515	22.5032	0.338926
J774	817	817	9	144633	126.234	67123.5	625.131	1267.58	27.5398	72.4602	12.4377		102.893		21.0526	8.97943	24.0892	0.380661
J774	727	727	9	140835	159.818	69730.4	590.632	1362.58	23.934	76.066	11.2832		105.031		17.6066	9.28398	30.2641	0.308116
J774	471	471	9	167016	153.319	92612.6	699.039	1449.84	28.2378	71.7622	17.5615	14.5115	93.4046	99.0529	23.5669	12.8742	34.0292	0.424628
J774	689	689	9	211097	206.942	139214	808.787	1629.43	28.447	71.553	21.7922		85.57		24.3832	18.0562	48.7361	0.397678
J774	573	573	9	144327	127.074	70649.1	578.688	1254.32	24.9564	75.0436	14.0625		99.8842		20.4188	9.99111	26.3253	0.369983
J774	596	596	9	117057	109.198	42601.4	549.624	1067.61	27.5168	72.4832	10.392		106.682		21.1409	7.60745	18.8245	0.417785
J774	618	618	9	107124	112.073	40304.2	399.307	993.982	19.7411	80.2589	8.28062		110.591		15.8576	6.4795	21.8049	0.263754
J774	463	463	9	153498	135.546	76201.4	605.93	1248.86	26.9978	73.0022	14.9799		98.1853		23.3261	10.9241	29.5597	0.399568

## Sheet: ClaB Aux Mc26206
Data fie: Supplemental raw data file
	0.0506543	0.0553779	0.0554775	0.0564253	0.0582396	0.0568987	0.0565021	0.0600475	0.0586674	0.0636724	0.126894	0.0797923
	0.0556874	0.0491727	0.0585876	0.0516887	0.0617196	0.0516921	0.0609242	0.0516147	0.0618203	0.0547741	0.0655376	0.0633009
	0.0556021	0.0479736	0.758613	0.843874	0.060477	0.0566402	0.214044	0.450622	0.537543	0.352832	0.440363	0.450622
	0.0572443	0.0461731	0.631149	0.899336	0.0592057	0.0585778	0.148899	0.414201	0.063178	0.30012	0.500798	0.414201
	0.0539274	0.0463016	0.760044	0.825378	0.0584308	0.0595835	0.158013	0.43051	0.0598572	0.375898	0.464535	0.43051
	0.0564083	0.0478308	0.809987	0.940318	0.058362	0.0565034	0.149694	0.530947	0.0619978	0.277859	0.485285	0.530947
	0.0558982	0.0501461	0.0580262	0.0524923	0.057288	0.0524894	0.058272	0.0546393	0.0580226	0.0540696	0.0609543	0.0605484
	0.0542644	0.0546204	0.063447	0.0573423	0.0651639	0.056346	0.0680028	0.0561604	0.0690715	0.0580253	0.072858	0.0715681
	7H9 Blank	7H9 BDQ	Clad + Zn	Clad - Zn	RPMI Blank	RPMI BDQ	CLAD + Zn	Clad - Zn	CNDt balnk	Cndtn BDQ	CDN Zn	CDN - Zn
	Clad fresh					dmso fresh
	0.334389	0.388194	0.288225	0.368984	0.429365	0.362423	0.378659	0.373231
	0.347229	0.337484	0.309555	0.315722	0.36252	0.334861	0.369472	0.340775
	0.32442	0.354458	0.327378	0.301988	0.406164	0.389369	0.354067	0.345567
	0.271454	0.421754	0.257278	0.24802	0.321908	0.285052	0.285093	0.264354
	0.285034	0.32142	0.278217	0.298451	0.331309	0.267542	0.222252	0.173014
	0.323464	0.346312	0.317184	0.293757	0.372022	0.237969	0.24401	0.235721									DMSO +/-	-	BDQ +/-	-	+	+
																	91.8633	92.1321	0.359611	70.835	37.0667	94.6282
	DMSO Con				Clad cond												100.87	100	0	69	29.1993	89.7348
																	107.267	98.0134	0	76.4472	23.4338	114.172
																	96.9106		0.0724574
	cladB																93.8743		2e-06
	Fre	Cond															109.215
	0.278293	0.262472
	0.309796	0.295422
-zn	0.296928	0.271719
	0.284825	0.275456															Mabs
	0.292899	0.24627															Baf A1				Baf D				Cla B				BDQ				DMSO
	0.30241	0.266109	+Zn														100	100	100		86.8154	96		100	79.9532		48.8311	89.5676	3.6941	2.555	0		100	100	100
	0.307365	0.26836										DMSO Zn toxic check: 100 uM			zn
	0.305005	0.276386
	CCZn			CC
	0.071827	0.0809872	0.0638364	0.0833397	0.0917465	0.0830552											Mtb
	0.0824845	0.0939259	0.0943745	0.102886	0.086246	0.102137											Baf A1				Baf D				Cla B				BDQ				DMSO
	0.101774	0.103199	0.103228	0.12444	0.106239	0.128954											88	98	100		99		100	101.725	48.474	53.2019	48.8311		0	0	0	1.25435	100	100	100.119	100
	0.103353	0.118697	0.110333	0.129604	0.1211	0.117115
	0.120739	0.126102	0.100712	0.13826	0.151656	0.135943
	0.137355	0.138024	0.137104	0.124069	0.127332	0.1275
	FC Zn			FC

## Sheet: PtpA
												Bacteria / well									Dilution:	DMSO			BafA1
Inoculum (d0)	Dilution:	-3	-4										-3	-4								-3	-4		-3	-4
	wt	62	14		Dilutions	2						36540.4	38075.8	36540.4		37192.9	1809.56				wt 1	2.79143			0	2.73669		3.50688			1.9841
	wt	57	15		Strains	2							35005.1	39150.5							wt 2	3.11983	3.5577		2.43566	0.821008		1.16413			1.05556
	wt				Replicates	3							0	0							wt 3	2.76406	2.73669		2.35356	1.36835		0.00575849
	ptpA	116	25			12							71238.5	65250.8		68244.6	4233.96				wt 4	3.5577	6.02073		2.46302	3.01036
	ptpA				plates	6							0	0							ptpA 1	0.856273	0.701863		1.24932	0.701863		0.989626			1.1183
	ptpA												0	0							ptpA 2	0.982608	0.842235		1.17913	0.982608		0.293342			0.244855
																					ptpA 3	1.01068	1.5441		1.19317	1.40373		0.14468
												Bacteria / well
After 3h infection T=0	Dilution:	-3	-4										-3	-4
	wt 1	51	9		Dilutions	2							20400	36000		20466.7					wt 1	5.45455	4.81283		0	5.34759		6.59759			3.87701
	wt 2	30	1		Strains	2							12000	4000							wt 2	6.09626	6.95187		4.75936	1.60428		2.22606			2.0626
	wt 3	41	6		Replicates	4							16400	24000							wt 3	5.40107	5.34759		4.59893	2.6738		0.0116307
	wt 4	65	6			16							26000	24000							wt 4	6.95187	11.7647		4.81283	5.88235
	ptpA 1	58	5		plates	8							23200	20000		24057.1					ptpA 1	2.77273	2.27273		4.04545	2.27273		2.72378			3.62121
	ptpA 2	51	3										20400	12000							ptpA 2	3.18182	2.72727		3.81818	3.18182		0.466293			0.792875
	ptpA 3	52	7										20800	28000							ptpA 3	3.27273	2.11538		3.86364	4.54545		0.0499355
	ptpA 4	70	7										28000	28000
											WT	Average	18700	22000								#N/A			#N/A
												stdev	5954.27	13266.5
											PTPA	Average	23100	22666.7
												STDEV	4277.07	9237.6
																						DMSO			BafA1
																						-3	-4		-3	-4
																					wt 1	4.98851	4.40162	#VALUE!	0	4.89069		6.03389			3.54575
																					wt 2	5.57539	6.3579	#VALUE!	4.35272	1.46721		2.03587			1.88637
																					wt 3	4.9396	4.89069	#VALUE!	4.206	2.44535		0.0116307
																					wt 4	6.3579	10.7595	#VALUE!	4.40162	5.37976
																					ptpA 1	2.53564	2.0784	#VALUE!	3.69955	2.0784		2.93054			3.31158
															0.0305941						ptpA 2	2.90976	2.49408	#VALUE!	3.49171	2.90976		0.868661			0.72508
																					ptpA 3	2.99289	4.57247	#VALUE!	3.53328	4.15679		0.14468
																						0.0048617			0.252397
																						0.00483601			0.96835
												Bacteria / well
		DMSO			BafA1								DMSO			BafA1
After 72h treatment	Dilution:	-2	-3	-4	-2	-3	-4					Dilution:	-2	-3	-4	-2	-3	-4						WT Innoc	WT DMSO	WT BafA1	∆PtpA Innoc	∆PtpA DMSO	∆PtpA BafA1	∆PtpA T0	WT T0
	wt 1	NC*	102	9	NC		10	89.75	Dilutions	3		wt 1	#VALUE!	102000	90000	#VALUE!		100000					Number of values	4	8	4	2	6	3	4	4
	wt 2	NC*	114	13	NC	89	3		Strains	2		wt 2	#VALUE!	114000	130000	#VALUE!	89000	30000
	wt 3	NC*	101	10	NC	86	5		Replicates	4		wt 3	#VALUE!	101000	100000	#VALUE!	86000	50000					Minimum	3.501	9	3	6.525	5	5	2.04	1.2
	wt 4	NC*	130	22	NC	90	11		Conditions	2		wt 4	#VALUE!	130000	220000	#VALUE!	90000	110000					Maximum	3.915	22	11	7.124	11	10	2.8	2.6
	ptpA 1	NC*	61	5	NC	89	5			48		ptpA 1	#VALUE!	61000	50000	#VALUE!	89000	50000					Range	0.4145	13	8	0.5988	6	5	0.76	1.4
	ptpA 2	NC*	70	6	NC	84	7		plates	24		ptpA 2	#VALUE!	70000	60000	#VALUE!	84000	70000
	ptpA 3	NC*	72	11	NC	85	10					ptpA 3	#VALUE!	72000	110000	#VALUE!	85000	100000					Mean	3.719	12.34	7.25	6.824	7.05	7.333	2.31	1.87
	ptpA 4	NC*	CTD	CTD	NC	CTD	CTD					ptpA 4	#VALUE!			#VALUE!							Std. Deviation	0.181	4.163	3.862	0.4234	2.09	2.517	0.3493	0.5954
																							Std. Error of Mean	0.09048	1.472	1.931	0.2994	0.8531	1.453	0.1746	0.2977
		DMSO		BafA1								WT	Average	111750	135000	135000	88333.3	72500					Lower 95% CI of mean	3.431	8.857	1.104	3.02	4.857	1.082	1.754	0.9225
Supernatent	Dilution	0	-1	0	-1								stdev	13524.7	59160.8	59160.8	2081.67	38622.1					Upper 95% CI of mean	4.007	15.82	13.4	10.63	9.243	13.58	2.866	2.817
	wt	NVG	NVG	NVG	NVG							PTPA	Average	67666.7	73333.3		86000	73333.3
	ptpA	NVG	NVG	NVG	NVG								STDEV	5859.47	32145.5		2645.75	25166.1					Coefficient of variation	4.865%	33.74%	53.27%	6.204%	29.64%	34.32%	15.12%	31.84%
														AV	STDEV
												WT	Mertge	123375	41627.4		79285.7	28616.5
												PTPA		70500	20897.4		79666.7	17443.2
														0.0206001			0.723065
														0.0296617			0.14468						Number of families	1
																							Number of comparisons per family	7
																							Alpha	0.05
		NC* = Not countable
		CTD = Contaminated most likely with mould																					Dunnett's multiple comparisons test	Mean diff.	95.00% CI of diff.	Below threshold?	Summary	Adjusted P Value	B-?
		NVG = No visible growth																					WT DMSO vs. WT Innoc	8.618	3.843 to 13.39	Yes	***	0.0001	A	WT Innoc			#VALUE!	#VALUE!	1e-08	#VALUE!	#VALUE!
																							WT DMSO vs. WT BafA1	5.088	0.3119 to 9.863	Yes	*	0.0325	C	WT BafA1
																							WT DMSO vs. ∆PtpA Innoc	5.513	-0.6522 to 11.68	No	ns	0.097	D	∆PtpA Innoc
																							WT DMSO vs. ∆PtpA DMSO	5.288	1.076 to 9.499	Yes	**	0.0086	E	∆PtpA DMSO
																							WT DMSO vs. ∆PtpA BafA1	5.004	-0.2754 to 10.28	No	ns	0.0697	F	∆PtpA BafA1
																							WT DMSO vs. ∆PtpA T0	10.03	5.252 to 14.80	Yes	****	<0.0001	G	∆PtpA T0
																							WT DMSO vs. WT T0	10.47	5.692 to 15.24	Yes	****	<0.0001	H	WT T0
																							Test details	Mean 1	Mean 2	Mean diff.	SE of diff.	n1	n2	q	DF
																							WT DMSO vs. WT Innoc	12.34	3.719	8.618	1.676	8	4	5.142	27
																							WT DMSO vs. WT BafA1	12.34	7.25	5.088	1.676	8	4	3.035	27
																							WT DMSO vs. ∆PtpA Innoc	12.34	6.824	5.513	2.164	8	2	2.548	27
																							WT DMSO vs. ∆PtpA DMSO	12.34	7.05	5.288	1.478	8	6	3.577	27
																							WT DMSO vs. ∆PtpA BafA1	12.34	7.333	5.004	1.853	8	3	2.701	27
																							WT DMSO vs. ∆PtpA T0	12.34	2.31	10.03	1.676	8	4	5.983	27
																							WT DMSO vs. WT T0	12.34	1.87	10.47	1.676	8	4	6.245	27
			38075.8	36540.4	35005.1	39150.5					102000	114000	101000	130000	90000	130000	100000	220000	100000	30000	50000	110000					71238.5	65250.8							61000	70000	72000	50000	60000	110000			50000	70000	100000
			3.80757	3.65404	3.50051	3.91505					10.2	11.4	10.1	13	9	13	10	22	10	3	5	11					7.12385	6.52508							6.1	7	7.2	5	6	11			5	7	10
CFU Auxotroph
2.767	0.909	0.078	8.37	0	0	4.552	0	100	100	100	100	98.3285	98.6872	99.3194	98.8303	0	0	4.536	8.115	0	0	7.093	0	0	3.017	12.607	0	0	0	5.067	0	0	0	0	0	0	0	0	0
97.233	99.091	99.922	91.63	100	100	95.448	100	0	0	0	0	1.6715	1.3128	0.6806	1.1697	100	100	95.464	91.885	100	100	92.907	100	100	96.983	87.393	100	100	100	94.933	100	100	100	100	100	100	100	100	100
	0	100	0.215732	0	0
	0	100	7.86553	8.37771	7.23756
	0	100	14.2633	13	10
	100	0	99.7843	100	100
	100	0	92.1345	91.6223	92.7624
	100	0	85.7367	87	90
										MTB CFU TO FOLD CHANGE
										Time 0	DMSO	Rifampicin	Cladoniamide B	Bafilomycin A1	Bafilomycin D
										0.1671875*	3.65625	0.0354167	0.423333	0.15625	0.1375
										0.19625	4.09375	0.0125	0.4625	0.315625	0.234375
										0.354687	7.26562	0.025	0.4125	0.475	0.370833
										0.275
	2.10108	98.1829	0	1.76036	0
	0.73822	100	0	0	0						13.2804	0.128642	1.53765	0.567537	0.499432
	-4.0318	99.8864	0	1.41965	0						14.8695	0.045403	1.67991	1.14642	0.851305
	-0.9654	100	0	0.73822	0						26.3905	0.0908059	1.4983	1.72531	1.34695
	1.07893	100
	1.07893	99.8864								T0 SD	7.15464	0.0416767	0.0955422	0.578888	0.425789
										0.0792192
	97.8989	1.81715	100	98.2396	100
	99.2618	0	100	100	100
	104.032	0.113572	100	98.5803	100
	100.965	0	100	99.2618	100					Time 0	DMSO	Rifampicin	Cladoniamide B	Bafilomycin A1	Bafilomycin D
	98.9211	0								0.275313	5.00521	0.0243056	0.432778	0.315625	0.247569
	98.9211	0.113572
										fold change	18.1801	0.0882835	1.57195	1.14642	0.899231
	STM CFU to fold change
	Time 0					Bafilomycin A1					Bafilomycin D					Cladoniamide B					Kanamycin					DMSO
	0.295833	0.183333	0.118333	0.100833		0.00070833	0.001125	0.0352014	0.00410417		0.0486111	0.0547222	0.170833	0.135972		0.104	0.0806667	0.0744444	0.18		0.00489583	0.005125	0.0148056	0.00483333		0.818056	0.563656	0.343056	0.297222	0.390278
	0.174583				Fold change	0.0040578	0.00644478	0.201658	0.0235115		0.278478	0.313487	0.978651	0.778943		0.595784	0.462114	0.426469	1.03116		0.0280467	0.0293595	0.0848165	0.0276886		4.68639	3.22901	1.96526	1.70269	2.23578
					SD of FC
														MTB
														Time 0	DMSO	Rifampicin	Cladoniamide B	Bafilomycin A1	Bafilomycin D
															3.65625	0.0354167	0.423333	0.15625	0.1375
														0.19625	4.09375	0.0125	0.4625	0.315625	0.234375
														0.354687	7.26562	0.025	0.4125	0.475	0.370833
														0.275
														0.275313	13.2955	0.128788	1.53939	0.568182	0.5
															14.8864	0.0454545	1.68182	1.14773	0.852273
															26.4205	0.0909091	1.5	1.72727	1.34848
														MABS
														Time 0				Bafilomycin A1				Bafilomycin D				Cladoniamide B				Bedaqueline				DMSO
														0.572917	0.666667	0.601562		0.345833	0.4625	0.225		0.3625	0.6625	0.3125		0.3625	0.229167	0.4375		0.01	0.0170833	0.0125		5.41667	9.375	7.5
														0.613715				0.563889	0.754117	0.366868		0.591065	1.08022	0.509539		0.591065	0.373662	0.713354		0.0163052	0.0278548	0.0203815		8.832	15.2862	12.2289
				DSF
			PtpA (DMSO 1%)			Baf A1-100			BafA1-50			BafA1-25
		26.4301	15.93594*	7.377917*	-23.31*	0.480956*	1.274004*	-1.75749*	-1.31395*	10.03923*	-7.81015*	10.82737*	-1.64678*	-6.30772*
		25.0003	18.91957*	11.1462*	-23.175*	1.087826*	1.933255*	-1.7753*	-1.22562*	10.70008*	-7.86003*	10.37361*	-1.60006*	-6.24196*
		25	17.9671*	10.1924*	-24.0589*	0.762843*	1.556732*	-2.10947*	-1.73446*	10.00429*	-8.2673*	9.457491*	-2.50849*	-6.95423*
		25.0016	19.2189	11.3411	-23.8995	1.16423	1.973	-1.95676	-1.4386	10.4242	-8.2011	10.0379	-2.223	-6.55026
		26.0008	23.0089	16.0206	-22.9425	2.71502	3.42113	-1.28731	-0.47564	12.0631	-7.71597	12.6419	-0.30277	-4.93246
		27.003	26.8662	20.114	-22.1926	4.19568	4.83681	-0.54238	0.44849	13.8085	-7.23	14.8542	1.75783	-3.2452
		27.9968	30.2151	24.327	-21.3856	6.00677	6.34963	0.216129	1.43389	15.6749	-6.6612	16.8554	4.0159	-1.71782
		28.9987	33.4698	28.5155	-20.58	7.86195	7.83267	0.976429	2.42843	17.7886	-5.93708	19.1654	6.45945	-0.10098
		29.9998	36.6268	32.4993	-19.4119	9.75471	9.39483	1.93727	3.53363	20.1406	-5.21842	21.6959	9.00335	1.55093
		31.0004	39.5605	36.0239	-18.1966	12.0047	11.1971	2.93472	4.7157	22.6836	-4.25858	24.2965	11.4431	3.12586
		32.0051	42.6511	40.2961	-16.9556	14.4391	13.1804	4.11716	6.10016	25.5448	-3.2135	27.0952	14.2677	4.84357
		33.0028	45.8387	44.5778	-15.3168	17.0704	15.3025	5.24165	7.52339	28.6273	-2.03942	30.3895	16.926	6.72294
		34.0031	49.3256	48.9985	-13.8075	19.992	17.5057	6.46067	9.14771	31.978	-0.63716	34.2037	19.6969	8.39768
		34.9992	52.6925	53.8817	-11.9408	22.8856	19.8888	7.84775	10.8416	35.5749	0.928203	37.9566	22.6532	10.0489
		35.9995	55.8167	58.7129	-10.1877	25.5455	22.4107	9.22391	12.6878	39.449	2.70901	42.0469	25.6198	12.0062
		37.0001	59.1737	63.4955	-8.00018	28.6883	25.1923	10.722	14.5812	43.2363	4.60332	46.4102	28.7611	13.8787
		38.0022	62.5579	68.6797	-5.69339	31.8329	27.8877	12.3473	16.6092	47.436	6.76766	51.0977	31.8488	15.8639
		38.9997	65.6993	73.8182	-3.338	35.0643	30.707	13.9488	18.7233	51.8184	9.69246	55.6949	35.1392	18.0066
		40.0004	69.1604	79.0106	-0.37782	38.4686	33.5667	15.5773	20.859	56.3974	13.1581	60.4378	38.5036	20.0918
		41.0001	72.0414	84.217	2.61911	41.7904	36.4766	17.363	23.1326	60.815	16.4558	65.6039	41.6594	22.3934
		41.9998	75.5029	89.3308	5.80688	45.0962	39.4808	19.1048	25.3898	65.443	20.051	70.9094	44.8968	24.6503
		42.9993	78.5676	94.4187	8.70881	48.9513	42.4392	20.9729	27.7697	70.1534	23.5982	76.0391	48.1982	26.8909
		43.9992	82.1958	99.0887	11.6205	52.4602	45.4358	22.8058	30.1777	74.8936	27.1735	80.3644	51.412	29.1758
		44.9997	85.416	103.615	14.1814	56.4652	48.7242	24.7419	32.5453	79.714	30.7247	86.2139	54.4454	31.4467
		45.9997	89.1874	107.39	17.2286	60.1921	51.7525	26.7903	34.9482	84.6767	34.1969	91.2738	57.5698	33.4888
		46.9997	92.1893	111.255	20.1896	63.5453	54.6504	28.5109	37.4274	89.5823	37.5212	96.2595	60.7242	35.6643
		48.0006	96.0149	114.543	23.1931	68.0309	58.0003	30.5867	39.9185	94.6983	40.5994	100.579	63.3402	37.8738
		49.0003	99.239	118.022	26.1069	72.0147	61.1159	32.5213	42.4826	99.898	43.6686	105.453	66.1318	40.0909
		50.0001	102.291	121.208	29.0681	76.3953	63.9725	34.4534	44.9042	105.057	46.5189	109.841	68.6028	42.2596
		50.9987	105.418	124.064	31.7046	80.4038	66.9959	36.5921	47.3598	110.218	49.2298	114.288	71.0547	44.2086
		52.0008	108.183	126.728	34.5682	84.7122	69.9689	38.5647	49.7669	115.315	51.8249	118.823	73.3266	46.2738
		52.9993	110.386	128.921	37.0344	89.0637	72.9459	40.5767	52.1063	120.353	54.0813	123.049	75.2784	48.3725
		54.0004	112.203	131.05	39.3226	93.4206	75.5242	42.5674	54.4041	125.402	56.2617	126.772	77.397	50.2075
		54.9997	113.981	132.727	41.4479	97.5349	77.9574	44.5311	56.5386	130.296	58.1047	130.253	78.9347	51.7992
		55.9999	115.102	134.335	43.2872	102.028	80.4535	46.4448	58.4919	135.028	59.6282	134.186	80.5402	53.5925
		56.9998	116.441	135.467	44.7605	106.049	82.5268	48.4164	60.354	139.823	60.9009	137.192	81.7753	55.1241
		57.999	116.707	136.151	45.9015	109.96	84.4634	50.4381	61.9634	144.08	61.8872	140.661	82.6395	56.5294
		59.0009	116.952	136.329	46.7224	113.72	86.0407	52.1229	63.349	148.239	62.5435	142.633	83.2998	57.9801
		60.0003	115.688	136.57	47.4055	117.26	87.4478	53.6759	64.4345	152.003	63.0127	145.205	84.0699	59.2652
		61.0005	114.978	135.716	47.4001	120.614	88.3122	55.3006	65.3399	155.613	63.2187	147.096	84.9439	60.2618
		61.9996	113.401	134.352	47.4521	123.467	88.9109	56.983	66.0279	158.937	63.1597	148.565	85.126	61.1147
		63.0005	111.3567*	131.7982*	47.3456*	126.423	89.4924	58.5959	66.4677	162.323	63.061	150.357	85.2336	61.7832
		64.0004	109.3325*	129.1525*	46.81171*	128.079	89.3791	59.7977	66.7198	164.973	62.811	151.801	85.3744	62.5353
		65.0006	106.2997*	125.5114*	45.87075*	130.42	89.3822	61.1209	66.699	167.423	62.3671	151.942	84.9971	62.9555
		65.9996	102.6418*	121.7403*	44.57025*	132.103	89.2227	62.4132	66.2595	169.61	62.0519	151.881	84.828	63.297
		66.9996	99.21661*	117.5015*	42.8042*	134.499	89.0219	63.8009	65.5512	171.888	61.3966	150.779	84.199	63.5653
		67.9992	95.6751*	113.0832*	40.48894*	136.181	88.7104	64.7259	64.7888	173.672	60.9174	150.007	83.3946	63.3292
		68.9991	91.95732*	108.6611*	38.05005*	137.759	88.5364	65.8564	63.8821	175.701	60.1722	148.435	81.8941	63.0628
		69.9993	87.98858*	103.9467*	34.98483*	139.254	88.4086	66.9989	62.8513	177.686	59.4629	146.2305*	80.3378*	62.53351*
		70.9994	84.08763*	99.04725*	31.58987*	140.447	88.3574	68.1081	61.7963	179.249	58.731	142.7158*	77.9528*	61.45519*
		71.9999	80.1835*	94.43554*	28.01407*	140.671	88.1121	69.2429	60.6028	180.999	57.8291	138.6285*	74.91776*	60.18459*
		73.0006	75.74035*	89.6165*	23.97422*	142.048	87.5578	70.394	58.9037	182.136	56.8031	133.9777*	71.90203*	58.25264*
		73.9994	70.96496*	84.3794*	19.94306*	141.458	87.0711	71.4561	56.8435*	183.0613*	55.52982*	127.949*	68.56288*	55.81175*
		75.0011	65.12872*	79.10473*	15.6552*	140.746	86.059	72.212	53.94866*	183.1186*	53.85906*	121.852*	65.34142*	53.02649*
		75.9989	59.24129*	74.27598*	11.32812*	139.665	84.8812	72.696	51.43843*	183.4604*	52.12695*	115.4444*	61.86191*	47.66944*
		77.0009	53.01559*	69.52889*	7.277459*	136.8966*	82.98326*	73.03485*	48.45597*	181.2832*	49.97431*	109.7985*	58.499*	43.40263*
		77.9989	46.06127*	65.25089*	3.415204*	134.7568*	80.6478*	72.9792*	46.01151*	178.471*	47.64987*	104.5583*	55.49464*	40.64578*
		79.0006	39.5851*	60.89988*	-0.13697*	131.2733*	78.11512*	72.5536*	43.19816*	174.6564*	45.08658*	99.27857*	52.19399*	38.51561*
		79.9996	33.06175*	56.33827*	-3.41997*	126.9754*	75.52489*	71.94894*	40.35572*	170.6263*	42.3718*	94.69937*	48.989*	36.70499*

## Sheet: BCG
Plate	Well	Description	Concentration	Row	Column	ValidObjectCount	MEAN_CircSpotTotalAreaCh2				%HIGH_CircSpotTotalAreaCh2	MEAN_CircSpotAvgAreaCh2	%HIGH_CircSpotAvgAreaCh2	MEAN_CircSpotCountCh2	%HIGH_CircSpotCountCh2	Description	Concentration				Description	Row	Column	ValidObjectCount	MEAN_ObjectTotalAreaCh3	MEAN_ObjectTotalIntenCh3	MEAN_ObjectAvgIntenCh3	MEAN_ObjectVarIntenCh3	Z Position	Description	BUG				Lysosome				Description	Concentratrion	Row	Column	ValidObjectCount	MEAN_CircSpotTotalAreaCh2	MEAN_CircSpotAvgAreaCh2	%HIGH_CircSpotAvgAreaCh2	MEAN_CircSpotCountCh2	%HIGH_CircSpotCountCh2
20250619 lRWBCG DR REP III	B4	BafA	80	B	4	7714	0.00440019	0.00366696	119.879	122.482	0.0518538	0.00401194	0.0518538	0.000907441	0.0129634	BafA	80				BafA	D	4	1452	3.29821	17347.1	264.841	67.7665	95.9553	BafA	34377.3	169.132	126.557		80				BafA	80	B	4	33	0	0	0	0	0	0.149544
20250619 lRWBCG DR REP III	B5	BafA	80	B	5	6913	0.000866478		132.423		0.028931	0.000866478	0.028931	0.000723275	0	BafA	80				BafA	D	5	1119	3.60644	19199.7	286.105	67.4676	119.531	BafA		164.501							BafA	80	B	5	17	0	0	0	0	0	0.427162
20250619 lRWBCG DR REP III	B6	BafA	80	B	6	7100	0.0049682		117.862		0.056338	0.0049682	0.056338	0.00084507	0	BafA	80				BafA	E	4	651	6.55077	42714.8	384.43	125.957	96.5295	BafA		105.713							BafA	80	B	6	29	0.0688501	0.0688501	3.44828	0.0344828	0
20250619 lRWBCG DR REP III	B7	BafA	80	B	7	6815	0.00615256		113.658		0.102715	0.00454118	0.102715	0.00146735	0.0146735	BafA	80				BafA	E	5	948	9.65401	53820.9	532.886	155.865	95.5088	BafA		77.9477							BafA	80	B	8	3	0	0	0	0	0
20250619 lRWBCG DR REP III	B8	BafA	80	B	8	7147	0.00325931		123.929		0.0279838	0.00325931	0.0279838	0.000839513	0	BafA	80				BafA	F	4	1287	6.11673	34213.9	384.23	101.842	44.9947	BafA		126.965							BafA	80	B	9	56	0	0	0	0	0
20250619 lRWBCG DR REP III	B9	BafA	80	B	9	7913	0.00235504		127.139		0.0631872	0.00218682	0.0631872	0.00088462	0.0126374	BafA	80				BafA	F	5	1860	7.12903	38967.6	498.497	134.681	48.3479	BafA		115.081							BafA	20	C	4	798	0.105921	0.0896576	0.626566	0.0162907	0.250627
20250619 lRWBCG DR REP III	C4	BafA	20	C	4	13071	0.00891067	0.00654764	103.867	112.256	0.244817	0.00840149	0.214215	0.0043608	0.0459031	BafA	20				BafD	D	6	3054	7.48641	43657.9	440.157	105.353	125.815	BafD	79018.6	103.355	14.9535		20				BafA	20	C	5	703	0.0956197	0.0707207	1.13798	0.0227596	0.426743
20250619 lRWBCG DR REP III	C5	BafA	20	C	5	12433	0.0046572		118.966		0.144776	0.00428248	0.144776	0.00281509	0.0241293	BafA	20				BafD	D	7	2875	13.215	83927.6	784.371	211.955	107.729	BafD		2.68108							BafA	20	C	6	702	0.0265462	0.0227539	0.569801	0.011396	0.2849
20250619 lRWBCG DR REP III	C6	BafA	20	C	6	12077	0.00848678		105.372		0.231846	0.00733868	0.207005	0.0042229	0.0496812	BafA	20				BafD	E	6	2932	10.7393	69100	598.185	151.7	125.726	BafD		39.7499							BafA	20	C	7	488	0.11729	0.113198	1.22951	0.0143443	0.204918
20250619 lRWBCG DR REP III	C7	BafA	20	C	7	11718	0.00755404		108.683		0.145076	0.00536735	0.128008	0.0026455	0.0426694	BafA	20				BafD	E	7	3333	23.7393	164959	1217.04	311.865	121.425	BafD		-199.898							BafA	20	C	8	379	0.0280971	0.0175607	0.527704	0.0158311	0.527704
20250619 lRWBCG DR REP III	C8	BafA	20	C	8	12719	0.00444782		119.71		0.133658	0.00382861	0.117934	0.00298766	0.031449	BafA	20				BafD	F	6	2533	7.55231	42847.4	425.417	104.022	29.6464	BafD		105.381							BafA	20	C	9	596	0.0156337	0.0145171	0.33557	0.0100671	0.167785
20250619 lRWBCG DR REP III	C9	BafA	20	C	9	14000	0.00522933		116.935		0.142857	0.00482525	0.121429	0.00278571	0.0285714	BafA	20				BafD	F	7	2140	11.1841	69619.5	614.752	164.739	70.4322	BafD		38.4512							BafA	5	D	4	16234	0.357661	0.281251	3.65283	0.080818	1.5831
20250619 lRWBCG DR REP III	D4	BafA	5	D	4	15927	0.0134428	0.0175599	87.7782	73.1632	0.50857	0.0198038	0.452063	0.00960633	0.144409	BafA	5				BDQ	D	2	2624	7.46875	50338.1	387.195	144.836	31.6489	BDQ	48723.2	86.6548	90.6921		5				BafA	5	D	5	15787	0.454114	0.33683	3.69948	0.0792474	1.67237
20250619 lRWBCG DR REP III	D5	BafA	5	D	5	17450	0.0226554		55.0744		0.538682	0.0197059	0.464183	0.00979943	0.137536	BafA	5				BDQ	D	3	2726	3.03118	20194.5	173.372	65.2449	79.8639	BDQ		162.014							BafA	5	D	6	15919	0.380793	0.274261	3.53665	0.0788994	1.5893
20250619 lRWBCG DR REP III	D6	BafA	5	D	6	16405	0.0255185		44.9106		0.554709	0.020116	0.469369	0.0104237	0.17068	BafA	5				BDQ	E	2	2425	9.29769	68640.4	548.245	219.824	36.4567	BDQ		40.8989							BafA	5	D	7	15754	0.278151	0.227191	2.94528	0.0627777	1.14257
20250619 lRWBCG DR REP III	D7	BafA	5	D	7	15753	0.0133507		88.1052		0.3174	0.011615	0.279312	0.00615756	0.076176	BafA	5				BDQ	E	3	2570	8.43436	58614.9	440.762	172.389	70.5323	BDQ		65.9627							BafA	5	D	8	16068	0.244342	0.179797	2.6699	0.0619243	1.23226
20250619 lRWBCG DR REP III	D8	BafA	5	D	8	14845	0.011251		95.559		0.417649	0.0197566	0.383968	0.00781408	0.0808353	BafA	5				BDQ	F	2	1988	3.30785	25099.7	223.635	88.3958	6.38056	BDQ		149.751							BafA	5	D	9	16276	0.35682	0.2713	3.78471	0.0834972	1.6466
20250619 lRWBCG DR REP III	D9	BafA	5	D	9	18568	0.0191407		67.5514		0.452391	0.0167212	0.382378	0.00840155	0.129255	BafA	5				BDQ	F	3	2510	9.31912	69451.3	474.803	178.125	2.00115	BDQ		38.8717							BafA	1.25	E	4	15821	0.296198	0.226395	2.93913	0.0651033	1.17565
20250619 lRWBCG DR REP III	E4	BafA	1.25	E	4	17241	0.0215018	0.0215761	59.1698	58.906	0.44081	0.018124	0.406009	0.00725016	0.116003	BafA	1.25				ClaB	D	8	2292	8.33421	47005.8	520.766	117.319	91.7185	ClaB	61125.1	94.9854	59.6872		1.25				BafA	1.25	E	5	15550	0.314734	0.23133	3.0227	0.0671426	1.28626
20250619 lRWBCG DR REP III	E5	BafA	1.25	E	5	18176	0.0136582		87.0139		0.3136	0.0115984	0.28059	0.00671215	0.0880282	BafA	1.25				ClaB	D	9	2637	13.7418	81934.2	834.224	203.771	90.2912	ClaB		7.66454							BafA	1.25	E	6	14795	0.345304	0.249414	3.62285	0.0834741	1.65596
20250619 lRWBCG DR REP III	E6	BafA	1.25	E	6	18461	0.0261015		42.8413		0.557933	0.0225293	0.438763	0.0108336	0.205839	BafA	1.25				ClaB	E	8	1644	14.6233	92142.7	777.985	214.723	103.821	ClaB		-17.8568							BafA	1.25	E	7	15436	0.437707	0.301839	3.77713	0.0844185	1.86589
20250619 lRWBCG DR REP III	E7	BafA	1.25	E	7	17326	0.0270431		39.4988		0.582939	0.0237203	0.525222	0.0103313	0.161607	BafA	1.25				ClaB	E	9	1741	10.5801	62433.7	505.322	148.679	83.9661	ClaB		56.4157							BafA	1.25	E	8	16075	0.27311	0.207697	2.62536	0.0593505	1.15715
20250619 lRWBCG DR REP III	E8	BafA	1.25	E	8	17305	0.018807		68.7361		0.375614	0.0168647	0.317827	0.00647212	0.0982375	BafA	1.25				ClaB	F	8	1332	8.52477	47496.2	486.84	132.53	36.4526	ClaB		93.7594							BafA	1.25	E	9	15723	0.399974	0.292052	3.85423	0.0867519	1.74267
20250619 lRWBCG DR REP III	E9	BafA	1.25	E	9	17603	0.0223451		56.1761		0.409021	0.0178345	0.357894	0.00789638	0.13066	BafA	1.25				ClaB	F	9	1926	6.77259	35737.9	446.912	105.06	17.5639	ClaB		123.155							BafA	0.31	F	4	15930	0.299078	0.231286	2.93176	0.0621508	1.17396
20250619 lRWBCG DR REP III	F4	BafA	0.3	F	4	16004	0.0352654	0.023608	10.3102	51.6928	0.51862	0.0280778	0.449888	0.010185	0.231192	BafA	0.3				DMSO	D	10	2399	14.7107	89672.1	798.58	195.828	32.7542	DMSO	80928.1	-11.6802	10.1798		0.3				BafA	0.31	F	5	15661	0.27364	0.219424	2.54773	0.0498052	0.855629
20250619 lRWBCG DR REP III	F5	BafA	0.3	F	5	16226	0.0269896		39.6886		0.456058	0.0250002	0.394429	0.0069025	0.110933	BafA	0.3				DMSO	D	11	2907	8.9945	51814.2	477.48	106.992	-8.39859	DMSO		82.9646							BafA	0.31	F	6	15396	0.35171	0.270146	3.28007	0.0677449	1.3575
20250619 lRWBCG DR REP III	F6	BafA	0.3	F	6	17554	0.0254027		45.3218		0.472827	0.0217661	0.410163	0.00894383	0.170901	BafA	0.3				DMSO	E	10	2194	20.5048	129999	983.487	260.007	41.0063	DMSO		-112.497							BafA	0.31	F	7	15631	0.496896	0.344698	4.28635	0.0966029	1.97684
20250619 lRWBCG DR REP III	F7	BafA	0.3	F	7	18083	0.0189179		68.3421		0.409224	0.0164581	0.370514	0.00724437	0.099541	BafA	0.3				DMSO	E	11	2768	12.5372	74041	709.384	193.034	9.6158	DMSO		27.3975							BafA	0.31	F	8	15184	0.345992	0.274292	3.20753	0.0670487	1.30409
20250619 lRWBCG DR REP III	F8	BafA	0.3	F	8	16966	0.0178882		71.9976		0.424378	0.016015	0.330072	0.00831074	0.141459	BafA	0.3				DMSO	F	10	2359	9.01273	49416.9	468.849	114.496	-3.94933	DMSO		88.9578							BafA	0.31	F	9	15550	0.310434	0.238426	2.99035	0.0607717	1.17685
20250619 lRWBCG DR REP III	F9	BafA	0.3	F	9	19365	0.0171844		74.4961		0.392461	0.014538	0.340821	0.00697134	0.108443	BafA	0.3				DMSO	F	11	2982	13.9296	90625.6	729.035	196.365	-25.1549	DMSO		-14.064							BafA	0.08	G	4	17088	0.37262	0.285687	3.28301	0.0695225	1.35768
20250619 lRWBCG DR REP III	G4	BafA	0.08	G	4	17599	0.0264723	0.0186237	41.5249	69.3867	0.625036	0.0225865	0.545486	0.0110802	0.1591	BafA	0.08				NT	D	1	2892	11.5636	71837.7	597.416	159.207	-11.7965	NT	98486.9	32.9057	-33.7172		0.08				BafA	0.08	G	5	15747	0.316162	0.244124	2.92175	0.0572917	1.1687
20250619 lRWBCG DR REP III	G5	BafA	0.08	G	5	18480	0.0140097		85.7659		0.362554	0.0125751	0.30303	0.00660173	0.0811688	BafA	0.08				NT	D	12	2477	11.4033	69939.9	602.187	172.081	-52.225	NT		37.6502							BafA	0.08	G	6	16110	0.280019	0.223291	2.68156	0.0493482	0.875233
20250619 lRWBCG DR REP III	G6	BafA	0.08	G	6	17385	0.022319		56.2686		0.494679	0.0180632	0.419902	0.00834052	0.161058	BafA	0.08				NT	E	1	2719	18.441	117935	905.063	269.736	-16.0979	NT		-82.3379							BafA	0.08	G	7	16279	0.277357	0.220732	2.57387	0.0526445	0.921433
20250619 lRWBCG DR REP III	G7	BafA	0.08	G	7	16971	0.0146671		83.4321		0.31819	0.0117455	0.282835	0.0061281	0.106063	BafA	0.08				NT	E	12	2359	12.766	80866.8	630.131	192.467	-24.5361	NT		10.333							BafA	0.08	G	8	16605	0.455685	0.325279	4.07106	0.0891298	1.88497
20250619 lRWBCG DR REP III	G8	BafA	0.08	G	8	16624	0.0174555		73.5337		0.342878	0.0156973	0.294755	0.00673725	0.0842156	BafA	0.08				NT	F	1	2338	16.3191	103067	813.53	231.071	-43.1983	NT		-45.1678							BafA	0.08	G	9	16635	0.340837	0.272622	3.12594	0.0627592	1.17824
20250619 lRWBCG DR REP III	G9	BafA	0.08	G	9	17689	0.0168184		75.7952		0.36746	0.0138523	0.316581	0.00689694	0.113065	BafA	0.08				NT	F	12	2061	22.3794	147274	997.823	295.812	-63.3995	NT		-155.686							BafA	0.02	H	4	16536	0.358011	0.27559	3.32003	0.072327	1.403
20250619 lRWBCG DR REP III	H4	BafA	0.02	H	4	15781	0.0231958	0.0165153	53.1561	76.8712	0.354857	0.0168416	0.323173	0.00621	0.133071	BafA	0.02																						BafA	0.02	H	5	16083	0.529436	0.391336	4.55167	0.0894167	1.77217
20250619 lRWBCG DR REP III	H5	BafA	0.02	H	5	16637	0.0148816		82.6708		0.324578	0.0123413	0.270481	0.00649155	0.114203	BafA	0.02																						BafA	0.02	H	6	15147	0.51417	0.339606	4.1265	0.0889344	1.9279
20250619 lRWBCG DR REP III	H6	BafA	0.02	H	6	16023	0.0107166		97.4561		0.268364	0.00917281	0.230918	0.00493041	0.0811334	BafA	0.02																						BafA	0.02	H	7	15920	0.460117	0.358113	3.82538	0.0761935	1.5201
20250619 lRWBCG DR REP III	H7	BafA	0.02	H	7	15726	0.0216264		58.7274		0.470558	0.0160752	0.419687	0.00909322	0.152614	BafA	0.02																						BafA	0.02	H	8	16456	0.499052	0.37179	3.81693	0.0808363	1.70182
20250619 lRWBCG DR REP III	H8	BafA	0.02	H	8	16179	0.0120119		92.8579		0.346128	0.00993795	0.296681	0.00587181	0.111255	BafA	0.02																						BafA	0.02	H	9	15958	0.433788	0.33982	3.58441	0.0699336	1.33475
20250619 lRWBCG DR REP III	H9	BafA	0.02	H	9	17578	0.0166596		76.359		0.347025	0.0147949	0.324269	0.00563204	0.0568893	BafA	0.02																						BDQ	5	B	2	15410	0.178848	0.136465	1.77158	0.0372485	0.713822
20250619 lRWBCG DR REP III	A2	BDQ	5	A	2	17065	0.00900142	0.0097139	103.545	101.016	0.157047	0.00780669	0.133607	0.00311749	0.0515675	BDQ	5																						BDQ	5	B	3	14960	0.0855073	0.074612	0.962567	0.0171123	0.260695
20250619 lRWBCG DR REP III	A3	BDQ	5	A	3	17082	0.0141043		85.4302		0.215431	0.00812166	0.182648	0.00489404	0.0889826	BDQ	5																						BDQ	5	C	2	15995	0.17626	0.134966	1.86933	0.0396999	0.712723
20250619 lRWBCG DR REP III	B2	BDQ	5	B	2	17246	0.013152		88.8106		0.278325	0.0114553	0.241215	0.00475473	0.0788589	BDQ	5																						BDQ	5	C	3	16424	0.18207	0.124301	1.6074	0.0375061	0.76717
20250619 lRWBCG DR REP III	B3	BDQ	5	B	3	16361	0.00590661		114.531		0.119797	0.00514726	0.112463	0.00205366	0.0342277	BDQ	5																						BDQ	5	D	2	16478	0.161046	0.12613	1.5294	0.0305274	0.552285
20250619 lRWBCG DR REP III	C2	BDQ	5	C	2	18467	0.0072945		109.604		0.175448	0.00627096	0.15812	0.0032707	0.0433205	BDQ	5																						BDQ	5	D	3	16625	0.209533	0.143287	2.12331	0.0507669	1.02857
20250619 lRWBCG DR REP III	C3	BDQ	5	C	3	17847	0.00716007		110.081		0.154648	0.00541605	0.134476	0.00273435	0.049308	BDQ	5																						BDQ	5	E	2	17155	0.182082	0.130077	1.77218	0.0388248	0.798648
20250619 lRWBCG DR REP III	D2	BDQ	5	D	2	18080	0.00809852		106.75		0.15708	0.00723345	0.141593	0.00287611	0.0353982	BDQ	5																						BDQ	5	E	3	17414	0.119741	0.0929914	1.34949	0.0271621	0.476628
20250619 lRWBCG DR REP III	D3	BDQ	5	D	3	17912	0.0101512		99.4632		0.212148	0.00792875	0.187584	0.00422063	0.0714605	BDQ	5																						BDQ	5	F	2	17321	0.128146	0.0943465	1.27013	0.032042	0.646614
20250619 lRWBCG DR REP III	E2	BDQ	5	E	2	17838	0.0121783		92.2674		0.206301	0.0107393	0.192847	0.00347573	0.0426057	BDQ	5																						BDQ	5	F	3	17537	0.0940052	0.0727193	0.986486	0.0228089	0.347836
20250619 lRWBCG DR REP III	E3	BDQ	5	E	3	18667	0.00720208		109.932		0.132855	0.00634877	0.119998	0.00224996	0.0342851	BDQ	5																						BDQ	5	G	2	17021	0.137443	0.106307	1.45115	0.033723	0.628635
20250619 lRWBCG DR REP III	F2	BDQ	5	F	2	17361	0.0108874		96.8497		0.207361	0.00882622	0.184321	0.00366338	0.0622084	BDQ	5																						BDQ	5	G	3	17375	0.139852	0.104617	1.32374	0.0309065	0.558273
20250619 lRWBCG DR REP III	F3	BDQ	5	F	3	18190	0.0114304		94.9224		0.193513	0.00978386	0.17812	0.00338648	0.0549753	BDQ	5																						BDQ	5	H	2	16048	0.303967	0.225105	2.74229	0.0593331	1.1717
20250619 lRWBCG DR REP III	G2	BDQ	5	G	2	16719	0.0328417	0.0383986	18.9143	-5.7734	0.556253	0.0290201	0.526347	0.0098092	0.119624	BDQ	5																						BDQ	5	H	3	16701	0.223604	0.185662	2.22142	0.0456859	0.838273
20250619 lRWBCG DR REP III	G3	BDQ	5	G	3	18730	0.0304171		27.5213		0.592632	0.0264811	0.533903	0.0108382	0.149493	BDQ	5																						DMSO	0.1	G	11	18313	0.303065	0.211743	2.69208	0.0631792	1.35423
20250619 lRWBCG DR REP III	H2	BDQ	5	H	2	16407	0.0231221		53.4178		0.524167	0.0206409	0.463217	0.00895959	0.115804	BDQ	5																						DMSO	0.1	H	10	17512	0.432616	0.316086	3.61466	0.0797168	1.6503
20250619 lRWBCG DR REP III	H3	BDQ	5	H	3	17005	0.0274753		37.9644		0.552779	0.0232809	0.499853	0.00935019	0.152896	BDQ	5																						DMSO	0.1	H	11	17752	0.394937	0.305255	3.61649	0.0751465	1.45899
20250619 lRWBCG DR REP III	A10	DMSO	0.1	A	10	18009	0.0396766		-5.34911		0.806264	0.0342427	0.745183	0.013682	0.207674	DMSO	0.1																						DMSO	0	A	1	15083	0.534982	0.434535	4.24319	0.0801565	1.46523
20250619 lRWBCG DR REP III	A11	DMSO	0.1	A	11	15857	0.064914		-94.9396		1.27641	0.056542	1.09605	0.0219209	0.388472	DMSO	0.1																						DMSO	0	A	2	15143	0.356048	0.276032	3.16318	0.0617447	1.20188
20250619 lRWBCG DR REP III	B10	DMSO	0.1	B	10	18165	0.0262776		42.2159		0.641894	0.0234295	0.581338	0.0106579	0.157446	DMSO	0.1																						DMSO	0	A	3	14913	0.300685	0.243248	2.54828	0.0476127	0.945547
20250619 lRWBCG DR REP III	B11	DMSO	0.1	B	11	17863	0.0336893		15.9053		0.726642	0.0266263	0.652746	0.0135476	0.209371	DMSO	0.1																						DMSO	0	A	4	14265	0.196656	0.162281	1.74553	0.0329478	0.595864
20250619 lRWBCG DR REP III	C10	DMSO	0.1	C	10	19066	0.0407792		-9.26338		0.91157	0.0330803	0.842337	0.0152313	0.219238	DMSO	0.1																						DMSO	0	A	5	15562	0.46172	0.33668	3.88768	0.0814163	1.7607
20250619 lRWBCG DR REP III	C11	DMSO	0.1	C	11	18529	0.0220473		57.2331		0.498678	0.0159152	0.403692	0.0108047	0.273085	DMSO	0.1																						DMSO	0	A	6	13975	0.557491	0.385854	4.47943	0.101968	2.21109
20250619 lRWBCG DR REP III	D10	DMSO	0.1	D	10	19131	0.0389569		-2.79422	=	0.850975	0.0330253	0.770477	0.0148346	0.264492	DMSO	0.1																						DMSO	0	A	7	14612	0.356051	0.276143	2.97016	0.0604982	1.31399
20250619 lRWBCG DR REP III	D11	DMSO	0.1	D	11	18900	0.0457082		-26.7608		1.04762	0.0401561	0.931217	0.0174603	0.256085	DMSO	0.1																						DMSO	0	A	8	14275	0.485432	0.360278	4.09135	0.0842091	1.75144
20250619 lRWBCG DR REP III	E10	DMSO	0.1	E	10	18829	0.0335939		16.2438		0.771151	0.0285004	0.665994	0.0142546	0.268734	DMSO	0.1																						DMSO	0	A	9	14481	0.607169	0.426633	4.66225	0.099254	2.11355
20250619 lRWBCG DR REP III	E11	DMSO	0.1	E	11	17060	0.0405104		-8.30924		0.696366	0.0335727	0.606096	0.0131536	0.232122	DMSO	0.1																						DMSO	0	A	10	14712	0.432873	0.329563	3.47359	0.0710353	1.41391
20250619 lRWBCG DR REP III	F10	DMSO	0.1	F	10	18812	0.0327681		19.1754		0.865405	0.0263338	0.748458	0.0188284	0.268977	DMSO	0.1																						DMSO	0	A	11	15413	0.428743	0.322716	3.54964	0.0719014	1.36924
20250619 lRWBCG DR REP III	F11	DMSO	0.1	F	11	18146	0.03155		23.4994		0.557699	0.0289814	0.509203	0.0100628	0.133363	DMSO	0.1																						DMSO	0	A	12	14693	0.434867	0.329022	3.56	0.0698387	1.42264
20250619 lRWBCG DR REP III	G10	DMSO	0.1	G	10	18944	0.0517081		-48.0598		0.894215	0.0391418	0.789696	0.0181166	0.348395	DMSO	0.1
20250619 lRWBCG DR REP III	G11	DMSO	0.1	G	11	18769	0.0450131		-24.2932		0.961159	0.0340459	0.867388	0.019692	0.375087	DMSO	0.1
20250619 lRWBCG DR REP III	A1	NT	0	A	1	15669	0.0614878		-141.304		1.15132	0.0491217	1.02495	0.0202183	0.30889	NT	0
20250619 lRWBCG DR REP III	A4	NT	0	A	4	15920	0.0454347		-66.4852		0.773869	0.0341987	0.663317	0.0149246	0.30402	NT	0
[truncated: 4 more columns]

## Sheet: LysoTracker
Description	MEAN_ObjectTotalIntenCh3	BUG	norm		MEAN_ObjectTotalAreaCh2		Lysosome		Condition	MEAN_ObjectAvgIntenCh2		NORM			MEAN_ObjectCountCh3	MEAN_ObjectTotalAreaCh3	BUG			MEAN_ObjectTotalIntenCh3	MEAN_ObjectAvgIntenCh3		NORM						Description	MEAN_ObjectTotalIntenCh3	BUG	norm		MEAN_ObjectTotalAreaCh2		Lysosome
BafA	17347.1	26420.5	165.849	145.277	61.1612		114.775	0.238911	BAFA	460.652	610.23	45.4291			0.147617	7.20338	10.8779	107.966	71.2209	45719.1	495.091	66902.2	106.046	76.1268					BafA	53820.9	42334.1	95.5349	114.078	114.86
BafA	19199.7		161.649		67.6646			0.264315	BAFA	502.379		49.5443			0.153791	8.59573		94.0427		54358.7	526.633		93.8437						BafA	34213.9		127.187		170.393
BafA	42714.8		108.333		120.197			0.469519	BAFA	735.321		72.5168			0.232616	12.389		56.1098		72633	795.173		68.0325						BafA	38967.6		119.513		154.376
BafD	43657.9	65561.8	106.195	56.5314	213.924		259.955	0	BAFA	742.569		73.2317			0.22989	15.3235		26.7648		94898.1	824.192		36.5846						BafD	94959.1	69142	29.1241	70.8015	319.814
BafD	83927.6		14.8905		300.843			0	BAFD	1540.34	1530.1	151.907			0.255548	15.7426	13.6686	22.5742	43.3138	103007	940.08	90133	25.131	43.3149					BafD	42847.4		113.25		241.114
BafD	69100		48.5092		246.186			0	BAFD	1753.6		172.939			0.292401	16.9847		10.1532		116013	1089.94		6.7617						BafD	69619.5		70.0306		237.851
BDQ	50338.1	46391	91.0484	99.9977	187.573		199.544	0.835642	BAFD	1509.63		148.879			0.205643	12.6098		53.9022		82933.3	781.675		53.4841						BDQ	58614.9	51055.3	87.7957	99.9995	202.686
BDQ	20194.5		159.394		196.561			1.17517	BAFD	1316.83		129.865			0.150479	9.33743		86.6257		58578.8	548.974		87.8831						BDQ	25099.7		141.901		165.896
BDQ	68640.4		49.5512		231.274			0.961663	BDQ	450.869	538.627	44.4644			0.174056	9.07601	7.99886	89.2399	100.011	56739.6	566.791	50189.1	90.4808	99.7329					BDQ	69451.3		70.3022		213.273
ClaB	47005.8	73694.3	98.6037	38.0926	280.529		305.545	0	BDQ	667.887		65.8666			0.164232	7.08365		109.164		43885.7	560.556		108.636						ClaB	62433.7	48555.9	81.631	104.034	365.248
ClaB	81934.2		19.4101		341.362			0	BDQ	472.444		46.5921			0.141437	6.41295		115.87		40439.5	493.215		113.503						ClaB	47496.2		105.745		267.511
ClaB	92142.7		-3.73593		330.366			0	BDQ	563.308		55.553			0.175709	9.42285		85.7715		59691.7	585.37		86.3112						ClaB	35737.9		124.727		248.255
DMSO	89672.1	90495	1.86581	5.3019e-06	220.872		256.337	0.732708	CLAB	2208.84	2120.5	217.835			0.256947	15.4025	13.0014	25.9748	49.9858	103650	884.233	85130	24.2237	50.3813					DMSO	103067	113656	16.035	-1.05859	267.927
DMSO	51814.2		87.7017		241.499			0.767815	CLAB	2826.45		278.742			0.230465	14.3322		36.6785		94047.3	858.835		37.7863						DMSO	147274		-55.3305		248.199
DMSO	129999		-89.5675		294.185			0.903415	CLAB	1881.31		185.534			0.207118	11.5279		64.7215		74067.3	754.114		66.0066						DMSO	90625.6		36.1198		265.341
DMSO	74041		37.3064		267.927			0	CLAB	1565.42		154.38			0.176414	10.7431		72.5686		68755.9	651.436		73.5087						NT	80866.8		51.8738		246.559
DMSO	49416.9		93.1371		248.199			0	DMSO	1043.12	921.155	102.872			0.259259	15.8998	17.9307	21.0024	0.692758	108232	967.116	121131	17.7509	-0.466877					NT	74041		62.8929		254.331
DMSO	90625.6		-0.296113		265.341			0	DMSO	874.928		86.2848			0.327786	20.7227		-27.2271		145477	1224.69		-34.8548						NT	49416.9		102.645		250.393
NT	71837.7	86570.9	42.3019	-33.7172	256.962		250.192	1.09582	DMSO	859.398		84.7533			0.268915	17.7144		2.85556		113625	926.162		10.1336
NT	69939.9		46.6049		210.153			1.33345	DMSO	907.178		89.4653			0.270648	17.386		6.14014		117187	975.426		5.10286
NT	117935		-62.2156		282.753															84094.1	789.395	77495.6	51.8444	61.1644
																				63424.2	619.669		81.0393
																				98399.7	954.232		31.6388
																				64064.3	616.985		80.1352
																				112707	891.928	96271.5	11.4311	34.6448
																				54642.6	535.189		93.4427
																				114989	960.313		8.20745
																				102747	884.441		25.498
																				106501	988.829	101963	20.1962	26.6066
																				96277.5	832.523		34.6364
																				111404	861.028		13.2711								mtb inhib	BafA1	BafD	BDQ	ClaB	DMSO
																				93667.6	819.574		38.3226								Number of values	10	10	10	9	16
																				87925.8	846.198	87447.1	46.4325	47.1086
																				91213.7	811.068		41.7885								Minimum	94.04	10.15	70.3	-3.736	-0.2961
																				109929	991.924		15.3549								Maximum	127.2	113.2	159.4	124.7	46.6
																				60720.2	596.482		84.8584								Range	33.14	103.1	89.09	128.5	46.9
																															Mean	107.3	55.53	100	61.53	11.7
																															Std. Deviation	10.76	37.45	24.51	44.23	14.85
																															Std. Error of Mean	3.403	11.84	7.75	14.74	3.712
																															Lower 95% CI of mean	99.6	28.74	82.47	27.53	3.786
																															Upper 95% CI of mean	115	82.31	117.5	95.53	19.61
																															Coefficient of variation	10.03%	67.44%	24.51%	71.89%	126.9%
																															Lysosome data
																																DMSO	BDQ	BafA1	BafD	ClaB
																															Number of values	47	18	18	18	18
																															Minimum	0.4479	0.436	0.2389	0.3921	0.9697
																															Maximum	1.445	0.9441	1.107	2.025	3.825
																															Range	0.9967	0.5082	0.8686	1.633	2.855
																															Mean	0.96	0.6982	0.693	1.368	1.877
																															Std. Deviation	0.219	0.1418	0.2633	0.4476	0.795
																															Std. Error of Mean	0.03195	0.03341	0.06206	0.1055	0.1874
																															Lower 95% CI of mean	0.8957	0.6277	0.5621	1.146	1.482
																															Upper 95% CI of mean	1.024	0.7687	0.824	1.591	2.273

## Sheet: Mtb aux rep 3
Plate	Well	Row	Column	ValidObjectCount	SelectedObjectCount	ValidFieldCount	%HIGH_ObjectAvgIntenCh1	MEAN_CircTotalIntenCh2	MEAN_CircAvgIntenCh2	MEAN_CircSpotTotalIntenCh2	MEAN_CircSpotAvgIntenCh2	%LOW_CircSpotAvgIntenCh2	MEAN_CircSpotTotalAreaCh2	MEAN_CircSpotAvgAreaCh2	MEAN_CircSpotCountCh2	Z Position																			Plate	Well	Row	Column	ValidObjectCount	MEAN_CircSpotAvgIntenCh2		Normalized inhibition	ABS	Capped		Normalized cell loss	Capped		Average inhibition
221220_TS_Auxo_iVATPase_DR3	A1	A	1	3874	3874	5	0.283944	39823.3	80.5653	34143.6	462.121	79.3753	9.07238	5.89964	0.477801	-160.886																			221220_TS_Auxo_iVATPase_DR3	A1	A	1	3874	462.121		2236.75	2236.35			74.9137
221220_TS_Auxo_iVATPase_DR3	A2	A	2	1600	1600	5	0.4375	20948.6	53.3438	15854.7	199.528	93.375	2.7558	2.45914	0.10125	-75.2342																			221220_TS_Auxo_iVATPase_DR3	A2	A	2	1600	199.528		2361.48		100		30.9401	30.9401		100
221220_TS_Auxo_iVATPase_DR3	A3	A	3	1499	1499	5	0.733823	42406.4	74.6448	33962.9	304.296	91.6611	4.76142	4.05663	0.138759	-104.594																			221220_TS_Auxo_iVATPase_DR3	A3	A	3	1499	304.296		2311.72		100		28.987	28.987
221220_TS_Auxo_iVATPase_DR3	A4	A	4	1433	1433	5	0.418702	28269.4	55.6397	21702.3	236.006	93.1612	3.28642	2.74244	0.111654	-21.926																			221220_TS_Auxo_iVATPase_DR3	A4	A	4	1433	236.006		2344.15		100		27.7107	27.7107
221220_TS_Auxo_iVATPase_DR3	A5	A	5	1917	1917	5	0.469484	25459.6	48.1404	19609.4	231.937	91.2885	3.91623	3.33736	0.165363	-40.1415																			221220_TS_Auxo_iVATPase_DR3	A5	A	5	1917	231.937		2346.09		100		37.0701	37.0701		100
221220_TS_Auxo_iVATPase_DR3	A6	A	6	2068	2068	5	2.0793	36347.1	78.0593	29907.2	325.026	89.7002	4.90184	4.25493	0.15764	-10.6178																			221220_TS_Auxo_iVATPase_DR3	A6	A	6	2068	325.026		2301.87		100		39.9901	39.9901
221220_TS_Auxo_iVATPase_DR3	A7	A	7	1747	1747	5	1.54551	36519.8	86.0135	29902.8	347.077	89.067	5.32784	4.51695	0.17344	10.4287																			221220_TS_Auxo_iVATPase_DR3	A7	A	7	1747	347.077		2291.4		100		33.7827	33.7827
221220_TS_Auxo_iVATPase_DR3	A8	A	8	3591	3591	5	6.54414	36770	87.381	31240.4	396.291	87.7471	4.98227	4.4727	0.183514	-53.0705																			221220_TS_Auxo_iVATPase_DR3	A8	A	8	3591	396.291		2268.02		100		69.4411	69.4411		100
221220_TS_Auxo_iVATPase_DR3	A9	A	9	2334	2334	5	2.61354	44692.9	88.7412	37607.9	387.2	87.9177	6.11086	5.1642	0.183805	-31.9566																			221220_TS_Auxo_iVATPase_DR3	A9	A	9	2334	387.2		2272.34		100		45.1338	45.1338
221220_TS_Auxo_iVATPase_DR3	A10	A	10	1816	1816	5	1.21145	30136.4	64.1761	23804.6	258.109	92.2357	3.94749	3.47188	0.128855	-114.872																			221220_TS_Auxo_iVATPase_DR3	A10	A	10	1816	258.109		2333.65		100		35.117	35.117
221220_TS_Auxo_iVATPase_DR3	A11	A	11	2261	2261	5	2.78638	38789.3	87.7923	31356.8	378.036	87.2623	5.86103	4.68864	0.241928	-119.028																			221220_TS_Auxo_iVATPase_DR3	A11	A	11	2261	378.036		2276.69		100		43.7222	43.7222
221220_TS_Auxo_iVATPase_DR3	A12	A	12	5962	5962	5	1.94566	22074.6	46.6059	18016.4	295.135	86.045	5.46484	3.53781	0.365985	-202.313																			221220_TS_Auxo_iVATPase_DR3	A12	A	12	5962			2456.25				115.29
																	221220_TS_Auxo_iVATPase_DR3	B1	B	1	698	698	5	0	94272.7	408.968	85526	1062.44	63.6103	18.8385	13.8002	0.726361	-92.312		221220_TS_Auxo_iVATPase_DR3	B1	B	1				2456.25				0
221220_TS_Auxo_iVATPase_DR3	B2	B	2	2477	2477	5	0.524828	24286.3	56.4054	19121.3	259.814	91.199	3.46801	3.08889	0.149778	-77.4812																			221220_TS_Auxo_iVATPase_DR3	B2	B	2	2477	259.814		2332.84		100		47.8991	47.8991		100
221220_TS_Auxo_iVATPase_DR3	B3	B	3	2221	2221	5	0.720396	27597.5	58.9903	22214.8	257.193	90.7249	4.15033	3.56775	0.161189	-29.5941																			221220_TS_Auxo_iVATPase_DR3	B3	B	3	2221	257.193		2334.09		100		42.9487	42.9487
221220_TS_Auxo_iVATPase_DR3	B4	B	4	2271	2271	5	0.484368	24950	52.8756	19414.1	251.452	91.1933	3.87608	3.41823	0.141347	-20.0399																			221220_TS_Auxo_iVATPase_DR3	B4	B	4	2271	251.452		2336.82		100		43.9156	43.9156
221220_TS_Auxo_iVATPase_DR3	B5	B	5	3180	3180	5	0.691824	20869	47.6559	15701.4	252.831	90.1887	3.4977	2.89027	0.177673	21.1496																			221220_TS_Auxo_iVATPase_DR3	B5	B	5	3180	252.831		2336.16		100		61.4934	61.4934		100
221220_TS_Auxo_iVATPase_DR3	B6	B	6	3339	3339	5	1.28781	25701.7	60.7459	21079.3	327.885	88.5594	4.08201	3.38052	0.20006	29.7894																			221220_TS_Auxo_iVATPase_DR3	B6	B	6	3339	327.885		2300.51		100		64.5681	64.5681
221220_TS_Auxo_iVATPase_DR3	B7	B	7	2836	2836	5	1.26939	22152	50.0557	17284.7	254.345	90.1622	3.81096	3.32132	0.178773	13.3448																			221220_TS_Auxo_iVATPase_DR3	B7	B	7	2836	254.345		2335.44		100		54.8413	54.8413
221220_TS_Auxo_iVATPase_DR3	B8	B	8	3912	3912	5	1.50818	26580.4	59.3328	21659.9	356.065	85.9918	4.81623	4.07627	0.238497	19.6664																			221220_TS_Auxo_iVATPase_DR3	B8	B	8	3912	356.065		2287.13		100		75.6485	75.6485		100
221220_TS_Auxo_iVATPase_DR3	B9	B	9	3547	3547	5	1.32506	30113.5	69.7159	24599.9	393.198	85.96	5.60812	4.44456	0.281365	-32.2691																			221220_TS_Auxo_iVATPase_DR3	B9	B	9	3547	393.198		2269.49		100		68.5903	68.5903
221220_TS_Auxo_iVATPase_DR3	B10	B	10	3631	3631	5	1.81768	32093	77.5812	26092.3	364.166	87.5516	4.69148	3.84985	0.234646	-54.8226																			221220_TS_Auxo_iVATPase_DR3	B10	B	10	3631	364.166		2283.28		100		70.2146	70.2146
221220_TS_Auxo_iVATPase_DR3	B11	B	11	4728	4728	5	3.57445	31282.7	77.9597	25920	430.281	84.2428	5.58666	4.49605	0.303511	-91.3891																			221220_TS_Auxo_iVATPase_DR3	B11	B	11	4728	430.281		2251.88		100		91.4279	91.4279
221220_TS_Auxo_iVATPase_DR3	B12	B	12	4122	4122	5	0.897623	26672.4	54.9953	21717.9	325.574	85.541	5.83205	3.83909	0.343523	-137.927																			221220_TS_Auxo_iVATPase_DR3	B12	B	12	4122			2456.25				79.7094
221220_TS_Auxo_iVATPase_DR3	C1	C	1	5022	5022	5	0.219036	33594.4	69.6273	28709.7	432.608	78.9924	8.91854	5.36311	0.533055	-131.492																			221220_TS_Auxo_iVATPase_DR3	C1	C	1	5022	432.608		2250.77	2250.37			97.1132
221220_TS_Auxo_iVATPase_DR3	C2	C	2	2524	2524	5	0.713154	25179.9	58.2397	20169.6	304.104	89.5404	3.95349	3.41971	0.163233	-46.2848																			221220_TS_Auxo_iVATPase_DR3	C2	C	2	2524	304.104		2311.81		100		48.808	48.808		100
221220_TS_Auxo_iVATPase_DR3	C3	C	3	2604	2604	5	0.998464	23725.1	51.4677	18604.9	265.196	90.553	3.72187	3.12378	0.144777	-46.137																			221220_TS_Auxo_iVATPase_DR3	C3	C	3	2604	265.196		2330.29		100		50.355	50.355
221220_TS_Auxo_iVATPase_DR3	C4	C	4	2628	2628	5	0.684932	26582.5	54.4771	21639.7	280.423	89.8402	3.75449	3.15645	0.157915	11.7983																			221220_TS_Auxo_iVATPase_DR3	C4	C	4	2628	280.423		2323.06		100		50.8191	50.8191
221220_TS_Auxo_iVATPase_DR3	C5	C	5	4915	4915	5	1.22075	32558.6	78.3586	28071.6	473.273	79.6541	7.51633	5.36871	0.425432	7.99018																			221220_TS_Auxo_iVATPase_DR3	C5	C	5	4915	473.273		2231.46		100		95.0441	95.0441		100
221220_TS_Auxo_iVATPase_DR3	C6	C	6	3213	3213	5	0.311236	23902	53.4813	19110.5	299.513	88.5465	4.51551	3.48702	0.229381	52.6175																			221220_TS_Auxo_iVATPase_DR3	C6	C	6	3213	299.513		2313.99		100		62.1316	62.1316
221220_TS_Auxo_iVATPase_DR3	C7	C	7	3983	3983	5	1.83279	31489.1	74.0693	26547.4	393.307	83.8313	6.25431	4.58232	0.333668	5.12608																			221220_TS_Auxo_iVATPase_DR3	C7	C	7	3983	393.307		2269.44		100		77.0215	77.0215
221220_TS_Auxo_iVATPase_DR3	C8	C	8	3993	3993	5	1.35237	23617.3	50.416	19054.9	341.839	83.0453	6.4985	4.52596	0.371901	32.6905																			221220_TS_Auxo_iVATPase_DR3	C8	C	8	3993	341.839		2293.88		100		77.2148	77.2148		100
221220_TS_Auxo_iVATPase_DR3	C9	C	9	4144	4144	5	1.52027	32401.4	69.8909	27359.1	404.711	81.2259	8.4983	5.64557	0.461873	6.82374																			221220_TS_Auxo_iVATPase_DR3	C9	C	9	4144	404.711		2264.02		100		80.1348	80.1348
221220_TS_Auxo_iVATPase_DR3	C10	C	10	3933	3933	5	0.762777	31942.3	64.8968	26849.8	366.158	82.7358	7.98441	5.65483	0.382151	-62.1029																			221220_TS_Auxo_iVATPase_DR3	C10	C	10	3933	366.158		2282.33		100		76.0546	76.0546
221220_TS_Auxo_iVATPase_DR3	C11	C	11	4508	4508	5	1.5528	29892.2	66.0228	24930.5	419.41	78.9264	8.42406	5.46187	0.516637	-81.0822																			221220_TS_Auxo_iVATPase_DR3	C11	C	11	4508	419.41		2257.04		100		87.1737	87.1737
221220_TS_Auxo_iVATPase_DR3	C12	C	12	4529	4529	5	1.4352	15932.5	32.7217	11912	219.341	89.1588	4.5601	3.46449	0.266726	-169.592																			221220_TS_Auxo_iVATPase_DR3	C12	C	12	4529	219.341		2352.07	2350.87			87.5798
221220_TS_Auxo_iVATPase_DR3	D1	D	1	5157	5157	5	0.0969556	25595.3	52.7427	20573.3	341.412	83.4594	6.28008	3.98279	0.383944	-80.1423																			221220_TS_Auxo_iVATPase_DR3	D1	D	1	5157			2456.25				99.7237
221220_TS_Auxo_iVATPase_DR3	D2	D	2	3440	3440	5	0.959302	24175.9	53.5035	18787.2	279.352	90.2035	3.75746	3.16093	0.175872	-43.5363																			221220_TS_Auxo_iVATPase_DR3	D2	D	2	3440	279.352		2323.56		100		66.5212	66.5212		100
221220_TS_Auxo_iVATPase_DR3	D3	D	3	3136	3136	5	0.446429	19556.9	41.3809	14664.7	245.707	90.2105	3.25454	2.79698	0.151467	-10.1185																			221220_TS_Auxo_iVATPase_DR3	D3	D	3	3136	245.707		2339.55		100		60.6426	60.6426
221220_TS_Auxo_iVATPase_DR3	D4	D	4	3100	3100	5	0.677419	25176.2	59.1837	20348.9	273.097	91.0645	4.04569	3.42103	0.165806	19.7129																			221220_TS_Auxo_iVATPase_DR3	D4	D	4	3100	273.097		2326.54		100		59.9464	59.9464
221220_TS_Auxo_iVATPase_DR3	D5	D	5	4417	4417	5	0.769753	34558.1	69.5075	29454.8	484.166	76.0245	9.3248	5.70772	0.583654	49.0925																			221220_TS_Auxo_iVATPase_DR3	D5	D	5	4417	484.166		2226.28		100		85.414	85.414		100
221220_TS_Auxo_iVATPase_DR3	D6	D	6	4094	4094	5	1.00147	35679.3	74.0768	30433.5	474.488	77.4548	8.67379	5.68604	0.502931	49.2752																			221220_TS_Auxo_iVATPase_DR3	D6	D	6	4094	474.488		2230.88		100		79.1679	79.1679
221220_TS_Auxo_iVATPase_DR3	D7	D	7	4404	4404	5	0.885559	33012.9	68.6595	28246.9	461.546	77.0209	9.59578	5.88659	0.582198	56.0636																			221220_TS_Auxo_iVATPase_DR3	D7	D	7	4404	461.546		2237.03		100		85.1626	85.1626
221220_TS_Auxo_iVATPase_DR3	D8	D	8	4780	4780	5	0.334728	36816.8	75.137	31628.8	486.84	76.318	9.52476	5.91883	0.5659	22.0318																			221220_TS_Auxo_iVATPase_DR3	D8	D	8	4780	486.84		2225.01		100		92.4335	92.4335		100
221220_TS_Auxo_iVATPase_DR3	D9	D	9	4490	4490	5	0.534521	35446	75.3591	30035.2	482.5	75.9688	9.88855	5.96479	0.612695	4.60529																			221220_TS_Auxo_iVATPase_DR3	D9	D	9	4490	482.5		2227.07		100		86.8256	86.8256
221220_TS_Auxo_iVATPase_DR3	D10	D	10	3368	3368	5	0.831354	38128.9	67.9281	32058	450.64	77.8207	12.0507	7.02944	0.661223	-16.5341																			221220_TS_Auxo_iVATPase_DR3	D10	D	10	3368	450.64		2242.21		100		65.1289	65.1289
221220_TS_Auxo_iVATPase_DR3	D11	D	11	4588	4588	5	0.959024	42441.3	84.5399	35935.1	554.418	73.6486	10.8396	6.53527	0.685048	-68.744																			221220_TS_Auxo_iVATPase_DR3	D11	D	11	4588	554.418		2192.91		100		88.7207	88.7207
221220_TS_Auxo_iVATPase_DR3	D12	D	12	3748	3748	5	0.58698	14023.5	26.1334	9573.94	193.581	90.1281	4.05883	2.90804	0.254803	-120.318																			221220_TS_Auxo_iVATPase_DR3	D12	D	12	3748	193.581		2364.3	2363.1			72.4771
221220_TS_Auxo_iVATPase_DR3	E1	E	1	5442	5442	5	0.753399	34759.1	77.8254	30017.1	498.579	76.0933	8.91009	5.50888	0.564682	-88.2215																			221220_TS_Auxo_iVATPase_DR3	E1	E	1	5442	498.579		2219.44	2219.03			105.235
221220_TS_Auxo_iVATPase_DR3	E2	E	2	3122	3122	5	0.768738	24039.6	51.9964	18354.8	298.163	87.6041	4.15532	3.54027	0.224215	-57.4704																			221220_TS_Auxo_iVATPase_DR3	E2	E	2	3122	298.163		2314.63		100		60.3718	60.3718		100
221220_TS_Auxo_iVATPase_DR3	E3	E	3	4365	4365	5	2.13058	29665.1	70.6622	24144.3	383.898	86.1397	4.90114	3.91561	0.258648	-14.8009																			221220_TS_Auxo_iVATPase_DR3	E3	E	3	4365	383.898		2273.91		100		84.4084	84.4084
221220_TS_Auxo_iVATPase_DR3	E4	E	4	4021	4021	5	1.4673	30596.5	76.147	25924.8	392.49	85.4265	5.86185	4.78988	0.276299	17.2378																			221220_TS_Auxo_iVATPase_DR3	E4	E	4	4021	392.49		2269.83		100		77.7563	77.7563
221220_TS_Auxo_iVATPase_DR3	E5	E	5	4459	4459	5	0.784929	37966.5	79.7082	32867.7	466.945	77.4613	11.8805	6.93201	0.680422	9.15577																			221220_TS_Auxo_iVATPase_DR3	E5	E	5	4459	466.945		2234.46		100		86.2261	86.2261		100
221220_TS_Auxo_iVATPase_DR3	E6	E	6	5204	5204	5	0.845503	30452	64.2606	26025.4	439.153	78.2859	9.67031	6.1346	0.572444	30.4703																			221220_TS_Auxo_iVATPase_DR3	E6	E	6	5204	439.153		2247.66		100		100.633	100
221220_TS_Auxo_iVATPase_DR3	E7	E	7	4086	4086	5	0.709741	30238	58.9661	25227.1	401.213	78.977	8.88835	5.48837	0.530348	44.987																			221220_TS_Auxo_iVATPase_DR3	E7	E	7	4086	401.213		2265.68		100		79.0132	79.0132
221220_TS_Auxo_iVATPase_DR3	E8	E	8	4225	4225	5	0.449704	34238.5	74.1846	29042.2	442.389	77.4438	10.1096	6.00607	0.60284	-3.65307																			221220_TS_Auxo_iVATPase_DR3	E8	E	8	4225	442.389		2246.13		100		81.7012	81.7012		100
221220_TS_Auxo_iVATPase_DR3	E9	E	9	4973	4973	5	0.623366	37092	79.074	31820.8	490.113	75.4273	10.634	6.65968	0.608888	3.05298																			221220_TS_Auxo_iVATPase_DR3	E9	E	9	4973	490.113		2223.46		100		96.1656	96.1656
221220_TS_Auxo_iVATPase_DR3	E10	E	10	3521	3521	5	0.170406	42113.7	78.3726	35832.2	507.806	76.5976	10.6855	6.68166	0.579381	-36.6368																			221220_TS_Auxo_iVATPase_DR3	E10	E	10	3521	507.806		2215.05		100		68.0875	68.0875
221220_TS_Auxo_iVATPase_DR3	E11	E	11	3696	3696	5	0.405844	42187.9	78.6813	36159.5	483.417	76.2716	13.0411	7.6859	0.695076	-94.449																			221220_TS_Auxo_iVATPase_DR3	E11	E	11	3696	483.417		2226.64		100		71.4716	71.4716
221220_TS_Auxo_iVATPase_DR3	E12	E	12	5137	5137	5	0.934398	19991.9	41.3512	15854.8	270.552	87.4635	4.94091	3.37406	0.32081	-137.94																			221220_TS_Auxo_iVATPase_DR3	E12	E	12	5137	270.552		2327.74	2326.54			99.337
221220_TS_Auxo_iVATPase_DR3	F1	F	1	5463	5463	5	0.512539	28646.5	63.1871	24143.5	389.834	81.1459	7.602	4.77675	0.467875	-174.691																			221220_TS_Auxo_iVATPase_DR3	F1	F	1	5463			2456.25				105.641
221220_TS_Auxo_iVATPase_DR3	F2	F	2	4181	4181	5	1.00454	21425.8	51.4082	17342.4	306.818	87.0844	4.55953	3.78361	0.233676	-80.193																			221220_TS_Auxo_iVATPase_DR3	F2	F	2	4181	306.818		2310.52		100		80.8503	80.8503		100
221220_TS_Auxo_iVATPase_DR3	F3	F	3	3454	3454	5	0.289519	27493.4	66.0557	22439.2	301.44	88.8535	4.36173	3.61055	0.205269	-78.576																			221220_TS_Auxo_iVATPase_DR3	F3	F	3	3454	301.44		2313.07		100		66.7919	66.7919
221220_TS_Auxo_iVATPase_DR3	F4	F	4	3217	3217	5	0.373018	20875.5	47.4614	16179.3	260.942	90.3326	3.55512	3.07934	0.154803	-15.3833																			221220_TS_Auxo_iVATPase_DR3	F4	F	4	3217	260.942		2332.31		100		62.2089	62.2089
221220_TS_Auxo_iVATPase_DR3	F5	F	5	4348	4348	5	0.229991	33062.9	66.7629	27656	437.071	78.1969	8.68829	5.13471	0.568767	7.93862																			221220_TS_Auxo_iVATPase_DR3	F5	F	5	4348	437.071		2248.65		100		84.0797	84.0797		100
221220_TS_Auxo_iVATPase_DR3	F6	F	6	4144	4144	5	0.241313	35795.8	74.5515	30424.8	434.486	78.8369	10.2976	6.22206	0.597973	-29.5805																			221220_TS_Auxo_iVATPase_DR3	F6	F	6	4144	434.486		2249.88		100		80.1348	80.1348
221220_TS_Auxo_iVATPase_DR3	F7	F	7	4321	4321	5	0.57857	41528.1	86.8601	35720.3	539.394	73.6635	10.8531	6.52556	0.661421	18.4496																			221220_TS_Auxo_iVATPase_DR3	F7	F	7	4321	539.394		2200.05		100		83.5576	83.5576
221220_TS_Auxo_iVATPase_DR3	F8	F	8	4045	4045	5	0.296663	35306	68.9185	28860.4	457.596	76.885	10.0733	6.26727	0.579975	-26.1798																			221220_TS_Auxo_iVATPase_DR3	F8	F	8	4045	457.596		2238.9		100		78.2204	78.2204		100
221220_TS_Auxo_iVATPase_DR3	F9	F	9	4367	4367	5	0.412182	35838.8	68.3251	30243.7	447.544	77.6048	10.3618	6.4502	0.584383	-17.6513																			221220_TS_Auxo_iVATPase_DR3	F9	F	9	4367	447.544		2243.68		100		84.4471	84.4471
221220_TS_Auxo_iVATPase_DR3	F10	F	10	4834	4834	5	0.413736	38833.8	78.0278	33039	507.812	75.5896	10.5685	6.23605	0.672735	-112.807																			221220_TS_Auxo_iVATPase_DR3	F10	F	10	4834	507.812		2215.05		100		93.4777	93.4777
221220_TS_Auxo_iVATPase_DR3	F11	F	11	3933	3933	5	0.508518	29929.7	60.0078	24685.8	413.912	79.2779	8.65436	5.571	0.508518	-105.835																			221220_TS_Auxo_iVATPase_DR3	F11	F	11	3933	413.912		2259.65		100		76.0546	76.0546
221220_TS_Auxo_iVATPase_DR3	F12	F	12	5670	5670	5	0.987654	19654.5	40.8252	15554.1	286.574	86.7019	5.44155	3.76848	0.378307	-198.164																			221220_TS_Auxo_iVATPase_DR3	F12	F	12	5670			2456.25				109.644
221220_TS_Auxo_iVATPase_DR3	G1	G	1	5659	5659	5	0.353419	36044.5	77.616	30952.6	480.039	77.1514	8.89938	5.2002	0.57413	-156.5																			221220_TS_Auxo_iVATPase_DR3	G1	G	1	5659	480.039		2228.24	2227.84			109.431
221220_TS_Auxo_iVATPase_DR3	G2	G	2	4067	4067	5	1.72117	32608.7	80.9083	26431	425.486	83.9685	5.27417	4.18997	0.288911	-97.3867																			221220_TS_Auxo_iVATPase_DR3	G2	G	2	4067	425.486		2254.15		100		78.6458	78.6458		100
221220_TS_Auxo_iVATPase_DR3	G3	G	3	3901	3901	5	1.10228	26066.8	68.9547	21652.3	335.794	88.0543	4.69451	3.95963	0.218149	-57.771																			221220_TS_Auxo_iVATPase_DR3	G3	G	3	3901	335.794		2296.76		100		75.4358	75.4358
221220_TS_Auxo_iVATPase_DR3	G4	G	4	3704	3704	5	0.539957	25687.9	56.3279	21037.2	302.527	88.8769	4.29302	3.65934	0.194114	-28.2745																			221220_TS_Auxo_iVATPase_DR3	G4	G	4	3704	302.527		2312.56		100		71.6263	71.6263
221220_TS_Auxo_iVATPase_DR3	G5	G	5	5301	5301	5	0.622524	41511.9	92.3079	36101.4	561.087	73.7408	9.8655	6.00484	0.60366	-25.3029																			221220_TS_Auxo_iVATPase_DR3	G5	G	5	5301	561.087		2189.75		100		102.508	100		100
221220_TS_Auxo_iVATPase_DR3	G6	G	6	4297	4297	5	0.511985	32356.2	65.2006	27158.6	409.06	79.6835	10.2486	6.60194	0.559693	-2.32327																			221220_TS_Auxo_iVATPase_DR3	G6	G	6	4297	409.06		2261.96		100		83.0935	83.0935
221220_TS_Auxo_iVATPase_DR3	G7	G	7	4096	4096	5	0.366211	32106.2	62.6982	26750.5	408.021	79.9805	9.04343	5.76193	0.530762	-22.2871																			221220_TS_Auxo_iVATPase_DR3	G7	G	7	4096	408.021		2262.45		100		79.2066	79.2066
221220_TS_Auxo_iVATPase_DR3	G8	G	8	4439	4439	5	0.518135	30236.4	58.2224	25328.3	372.398	80.8741	10.1374	6.4553	0.548998	-27.599																			221220_TS_Auxo_iVATPase_DR3	G8	G	8	4439	372.398		2279.37		100		85.8394	85.8394		100
221220_TS_Auxo_iVATPase_DR3	G9	G	9	4095	4095	5	0.34188	33722	62.9541	28072.1	443.426	77.5336	9.3182	5.91011	0.546276	-61.0852																			221220_TS_Auxo_iVATPase_DR3	G9	G	9	4095	443.426		2245.63		100		79.1873	79.1873
221220_TS_Auxo_iVATPase_DR3	G10	G	10	4013	4013	5	0.523299	34882	67.7132	29300.2	420.079	79.1926	10.3984	6.33418	0.588089	-108.245																			221220_TS_Auxo_iVATPase_DR3	G10	G	10	4013	420.079		2256.72		100		77.6016	77.6016
221220_TS_Auxo_iVATPase_DR3	G11	G	11	4881	4881	5	1.10633	36377.6	74.3169	30672.4	488.305	75.169	10.2219	6.2789	0.636345	-145.454																			221220_TS_Auxo_iVATPase_DR3	G11	G	11	4881	488.305		2224.32		100		94.3866	94.3866
221220_TS_Auxo_iVATPase_DR3	G12	G	12	5512	5512	5	1.68723	14480.8	30.3537	10599.7	222.239	88.4071	3.79637	2.77312	0.25889	-189.232																			221220_TS_Auxo_iVATPase_DR3	G12	G	12	5512	222.239		2350.69	2349.49			106.589
221220_TS_Auxo_iVATPase_DR3	H1	H	1	5582	5582	5	0.591186	35831.7	80.3225	30901.1	484.04	77.8395	8.50777	5.13443	0.511645	-212.828																			221220_TS_Auxo_iVATPase_DR3	H1	H	1	5582	484.04		2226.34	2225.94
221220_TS_Auxo_iVATPase_DR3	H2	H	2	3724	3724	5	1.07411	28893.4	58.6806	23566.3	362.649	84.2374	5.84502	4.21396	0.306928	-138.144																			221220_TS_Auxo_iVATPase_DR3	H2	H	2	3724	362.649		2284		100		72.013	72.013		100
221220_TS_Auxo_iVATPase_DR3	H3	H	3	4731	4731	5	1.37392	30453.9	76.4555	25767.1	439.227	83.0057	6.2806	4.87943	0.34982	-134.972																			221220_TS_Auxo_iVATPase_DR3	H3	H	3	4731	439.227		2247.63		100		91.486	91.486
221220_TS_Auxo_iVATPase_DR3	H4	H	4	4423	4423	5	0.4974	38590.3	92.7075	33474.3	523.442	79.6066	7.01635	5.16285	0.379833	-80.0766																			221220_TS_Auxo_iVATPase_DR3	H4	H	4	4423	523.442		2207.63		100		85.53	85.53
221220_TS_Auxo_iVATPase_DR3	H5	H	5	4496	4496	5	0.311388	41137.8	88.9626	35583.9	520.191	76.5125	10.2038	6.84917	0.541815	-91.4964																			221220_TS_Auxo_iVATPase_DR3	H5	H	5	4496	520.191		2209.17		100		86.9416	86.9416		100
221220_TS_Auxo_iVATPase_DR3	H6	H	6	3353	3353	5	0.119296	35296.6	70.0062	29636	409.316	79.8688	9.19921	5.6222	0.487921	-44.6917																			221220_TS_Auxo_iVATPase_DR3	H6	H	6	3353	409.316		2261.83		100		64.8388	64.8388
221220_TS_Auxo_iVATPase_DR3	H7	H	7	3811	3811	5	0.419837	33996.5	66.5368	28474.5	443.749	79.8216	8.0631	5.28456	0.440567	-45.3775																			221220_TS_Auxo_iVATPase_DR3	H7	H	7	3811	443.749		2245.48		100		73.6954	73.6954
221220_TS_Auxo_iVATPase_DR3	H8	H	8	4914	4914	5	1.0175	32770.6	62.5964	27558.7	423.834	79.0395	9.02422	5.82506	0.491249	-113.514																			221220_TS_Auxo_iVATPase_DR3	H8	H	8	4914	423.834		2254.94		100		95.0247	95.0247		100
221220_TS_Auxo_iVATPase_DR3	H9	H	9	4854	4854	5	0.721055	37815.2	77.5815	32016.2	502.851	75.0103	9.92321	5.80673	0.618047	-99.3391																			221220_TS_Auxo_iVATPase_DR3	H9	H	9	4854	502.851		2217.41		100		93.8645	93.8645
221220_TS_Auxo_iVATPase_DR3	H10	H	10	4896	4896	5	0.67402	29242.6	60.7369	24231.9	397.497	79.6569	8.81842	5.81889	0.5096	-168.657																			221220_TS_Auxo_iVATPase_DR3	H10	H	10	4896	397.497		2267.45		100		94.6766	94.6766
221220_TS_Auxo_iVATPase_DR3	H11	H	11	4153	4153	5	0.746448	50794.1	101.399	44160.4	594.489	72.3814	12.8697	7.80936	0.69829	-166.276																			221220_TS_Auxo_iVATPase_DR3	H11	H	11	4153	594.489		2173.88		100		80.3088	80.3088
221220_TS_Auxo_iVATPase_DR3	H12	H	12	5006	5006	5	1.13863	14744.8	31.0418	10662.1	224.735	89.0931	3.96977	3.01037	0.253895	-260.861																			221220_TS_Auxo_iVATPase_DR3	H12	H	12	5006	224.735		2349.51	2348.31
Average PC				5171.29	5171.29	5	0.401497	33470.7	71.698	28491.6	441.233	79.151	8.31289	5.12369	0.501876	-143.537																			Average PC				5171.29	471.477		2232.31				100
SD PC				615.139	615.139	0	0.22888	4822.25	10.5008	4614.97	57.3638	2.50615	1.02631	0.610433	0.0656713	47.3721																			SD PC				615.139	25.318
Average NC				4960.75	4960.75	5	1.20167	18446.9	38.0035	14236.4	254.716	87.8173	4.75805	3.33443	0.305367	-177.043																			Average NC				4960.75	226.09		2348.86				95.9288
SD NC				774.891	774.891	0	0.452819	4471.94	9.69295	4272.16	46.0789	1.6391	0.777169	0.397281	0.0528454	45.6556																			SD NC				774.891	27.8206
Z'				-18.807	-18.807	#DIV/0!	-1.55581	-0.855888	-0.797958	-0.870291	-0.663806	-0.434963	-0.521996	-0.68961	-0.809336	-7.32935																			Z'				-18.807	0.350351
[truncated: 7 more columns]

## Sheet: Mabs infections
Plate	Well	Row	Column	ValidObjectCount	SelectedObjectCount	ValidFieldCount	%HIGH_ObjectAvgIntenCh1	MEAN_CircTotalIntenCh2	MEAN_CircAvgIntenCh2	MEAN_CircSpotTotalIntenCh2	MEAN_CircSpotAvgIntenCh2	%LOW_CircSpotAvgIntenCh2	MEAN_CircSpotTotalAreaCh2	MEAN_CircSpotAvgAreaCh2	MEAN_CircSpotCountCh2	Z Position										Well	Row	Column	ValidObjectCount	MEAN_CircTotalIntenCh2		Normalized inhibition	ABS control	Capped inhibition		Normalized Cell loss	Capped Cell loss		Avg Inh	SD Inh	Count		Outlayers	Avg Inh	SD Inh	Count
221228_TS_Mabsc_iVATPase_DR2	A1	A	1	3031	3031	5	0.13197	53884.9	89.3896	30832.5	366.641	86.0112	4.75679	2.72479	0.272847	-258.111									1	A1	A	1	3031	53884.9		#DIV/0!	#DIV/0!
221228_TS_Mabsc_iVATPase_DR2	A2	A	2	875	875	5	0.114286	24113.1	42.7975	6734.54	77.093	97.9429	0.837453	0.707132	0.032	-148.116									2	A2	A	2	875	24113.1		#DIV/0!		#DIV/0!		-482161	0		#DIV/0!	#DIV/0!	0			#DIV/0!	#DIV/0!	0
221228_TS_Mabsc_iVATPase_DR2	A3	A	3	756	756	5	0	23357.3	29.3073	5405.38	59.8909	97.619	0.901487	0.804648	0.0343915	-141.835									3	A3	A	3	756	23357.3		#DIV/0!		#DIV/0!		-467045	0
221228_TS_Mabsc_iVATPase_DR2	A4	A	4	1011	1011	5	0.098912	30654	60.0246	13444.7	110.289	97.725	1.29621	1.2204	0.0336301	-76.0001									4	A4	A	4	1011	30654		#DIV/0!		#DIV/0!		-612981	0
221228_TS_Mabsc_iVATPase_DR2	A5	A	5	989	989	5	0.101112	24019.1	32.2268	6642.32	55.528	97.4722	1.09086	0.761896	0.041456	-97.569									5	A5	A	5	989	24019.1		#DIV/0!		#DIV/0!		-480281	0		#DIV/0!	#DIV/0!	0			#DIV/0!	#DIV/0!	0
221228_TS_Mabsc_iVATPase_DR2	A6	A	6	823	823	5	0.121507	18808.9	26.8078	2297.63	43.7454	98.4204	0.534543	0.369908	0.0437424	-46.033									6	A6	A	6	823	18808.9		#DIV/0!		#DIV/0!		-376078	0
221228_TS_Mabsc_iVATPase_DR2	A7	A	7	834	834	5	0.239808	20521.8	34.8674	3733.44	53.6095	97.9616	0.765304	0.698868	0.0371703	-51.0087									7	A7	A	7	834	20521.8		#DIV/0!		#DIV/0!		-410337	0
221228_TS_Mabsc_iVATPase_DR2	A8	A	8	427	427	5	0.468384	18093.5	24.6967	1075.5	26.7757	98.5948	0.302382	0.263804	0.030445	-100.131									8	A8	A	8	427	18093.5		#DIV/0!		#DIV/0!		-361771	0		#DIV/0!	#DIV/0!	0			#DIV/0!	#DIV/0!	0
221228_TS_Mabsc_iVATPase_DR2	A9	A	9	302	302	5	0.993377	43632.8	93.1898	27102	208.126	96.6887	2.28315	1.98563	0.0629139	-82.5166									9	A9	A	9	302	43632.8		#DIV/0!		#DIV/0!		-872556	0
221228_TS_Mabsc_iVATPase_DR2	A10	A	10	329	329	5	0.607903	14856.1	26.8275	1085.4	20.5495	98.7842	0.483485	0.378292	0.0273556	-142.17									10	A10	A	10	329	14856.1		#DIV/0!		#DIV/0!		-297023	0
221228_TS_Mabsc_iVATPase_DR2	A11	A	11	215	215	5	0.465116	14145.3	31.4434	1996.76	31.5469	98.6047	0.616022	0.593321	0.027907	-116.701									11	A11	A	11	215	14145.3		#DIV/0!		#DIV/0!		-282806	0
221228_TS_Mabsc_iVATPase_DR2	A12	A	12	3617	3617	5	0.387061	30427.6	51.7516	15231.6	174.367	91.5676	3.21901	1.94963	0.179707	-187.16									12	A12	A	12	3617				#DIV/0!
221228_TS_Mabsc_iVATPase_DR2	B1	B	1	3611	3611	5	0.332318	58280.5	112.049	36931.8	448.006	84.6857	4.60688	2.70252	0.325118	-164.218									13	B1	B	1	3611	58280.5		#DIV/0!	#DIV/0!
221228_TS_Mabsc_iVATPase_DR2	B2	B	2	1458	1458	5	0	23903.1	29.967	6019.02	65.2682	97.4623	0.920725	0.667194	0.0466392	-103.728									14	B2	B	2	1458	23903.1		#DIV/0!		#DIV/0!		-477963	0		#DIV/0!	#DIV/0!	0			#DIV/0!	#DIV/0!	0
221228_TS_Mabsc_iVATPase_DR2	B3	B	3	1556	1556	5	0	20870.1	30.4852	2214.83	68.6468	97.6221	0.653575	0.548046	0.0854756	-47.6056									15	B3	B	3	1556	20870.1		#DIV/0!		#DIV/0!		-417302	0
221228_TS_Mabsc_iVATPase_DR2	B4	B	4	1320	1320	5	0.30303	22803.7	29.1952	5454.52	74.7821	97.3485	0.932276	0.814796	0.0424242	-13.6864									16	B4	B	4	1320	22803.7		#DIV/0!		#DIV/0!		-455975	0
221228_TS_Mabsc_iVATPase_DR2	B5	B	5	2006	2006	5	0.0498504	22416	31.0263	6164.65	73.5042	97.6072	1.11976	0.916825	0.0473579	16.7114									17	B5	B	5	2006	22416		#DIV/0!		#DIV/0!		-448220	0		#DIV/0!	#DIV/0!	0			#DIV/0!	#DIV/0!	0
221228_TS_Mabsc_iVATPase_DR2	B6	B	6	1701	1701	5	0	19236.8	26.9671	2635.9	46.2913	98.5303	0.47109	0.422768	0.0199882	11.2582									18	B6	B	6	1701	19236.8		#DIV/0!		#DIV/0!		-384636	0
221228_TS_Mabsc_iVATPase_DR2	B7	B	7	1962	1962	5	0	25781.7	37.6005	5969.26	118.675	93.3231	0.963048	0.796191	0.164628	19.0419									19	B7	B	7	1962	25781.7		#DIV/0!		#DIV/0!		-515535	0
221228_TS_Mabsc_iVATPase_DR2	B8	B	8	1945	1945	5	0	22119	31.725	6170.11	72.9481	97.3265	1.22708	0.94913	0.0498715	-0.573671									20	B8	B	8	1945	22119		#DIV/0!		#DIV/0!		-442279	0		#DIV/0!	#DIV/0!	0			#DIV/0!	#DIV/0!	0
221228_TS_Mabsc_iVATPase_DR2	B9	B	9	1814	1814	5	0.0551268	26030.6	34.6077	8919.25	118.146	95.8655	1.52262	1.01077	0.067806	-14.9663									21	B9	B	9	1814	26030.6		#DIV/0!		#DIV/0!		-520513	0
221228_TS_Mabsc_iVATPase_DR2	B10	B	10	2373	2373	5	0	18335.4	28.1983	3276.86	50.5133	97.9772	0.842246	0.616613	0.0509903	-50.3991									22	B10	B	10	2373	18335.4		#DIV/0!		#DIV/0!		-366608	0
221228_TS_Mabsc_iVATPase_DR2	B11	B	11	1807	1807	5	0.166021	22095.6	29.1643	5148.09	75.1147	96.7903	0.949156	0.717607	0.0486995	-76.7288									23	B11	B	11	1807	22095.6		#DIV/0!		#DIV/0!		-441813	0
221228_TS_Mabsc_iVATPase_DR2	B12	B	12	3645	3645	5	0.356653	26795.8	44.0101	12861.7	158.465	92.8944	2.52727	1.21726	0.154733	-102.38									24	B12	B	12	3645	26795.8		#DIV/0!	#DIV/0!
221228_TS_Mabsc_iVATPase_DR2	C1	C	1	3515	3515	5	0.312945	50468.4	94.8477	35328.8	351.454	88.7055	5.19887	3.11718	0.214794	-154.861									25	C1	C	1	3515	50468.4		#DIV/0!	#DIV/0!
221228_TS_Mabsc_iVATPase_DR2	C2	C	2	1758	1758	5	0.0568828	22454.1	30.3438	5944.15	91.6934	96.3595	1.07669	0.769681	0.0568828	-58.6255									26	C2	C	2	1758	22454.1		#DIV/0!		#DIV/0!		-448983	0		#DIV/0!	#DIV/0!	0			#DIV/0!	#DIV/0!	0
221228_TS_Mabsc_iVATPase_DR2	C3	C	3	1085	1085	5	0.0921659	24959.3	38.2176	3342.58	121.365	97.8802	1.24216	0.693439	0.446083	-50.4227									27	C3	C	3	1085	24959.3		#DIV/0!		#DIV/0!		-499087	0
221228_TS_Mabsc_iVATPase_DR2	C4	C	4	1358	1358	5	0.147275	25589.2	32.2774	7403.82	59.0062	98.2327	0.755239	0.671555	0.0257732	46.1383									28	C4	C	4	1358	25589.2		#DIV/0!		#DIV/0!		-511683	0
221228_TS_Mabsc_iVATPase_DR2	C5	C	5	2143	2143	5	0.326645	47352.4	65.2626	28667.6	234.465	92.0672	4.92502	3.53925	0.145124	58.8389									29	C5	C	5	2143	47352.4		#DIV/0!		#DIV/0!		-946949	0		#DIV/0!	#DIV/0!	0			#DIV/0!	#DIV/0!	0
221228_TS_Mabsc_iVATPase_DR2	C6	C	6	2007	2007	5	0.199302	31318	45.0432	14361.1	155.792	95.1669	2.24304	1.59471	0.0807175	86.5469									30	C6	C	6	2007	31318		#DIV/0!		#DIV/0!		-626260	0
221228_TS_Mabsc_iVATPase_DR2	C7	C	7	1907	1907	5	0.157315	40874.7	55.5561	22992.7	230.015	92.6586	3.21991	2.33549	0.121657	69.3396									31	C7	C	7	1907	40874.7		#DIV/0!		#DIV/0!		-817394	0
221228_TS_Mabsc_iVATPase_DR2	C8	C	8	2091	2091	5	0.095648	38501.8	49.4848	20577.7	180.406	92.7308	3.71735	2.65633	0.128647	71.5247									32	C8	C	8	2091	38501.8		#DIV/0!		#DIV/0!		-769937	0		#DIV/0!	#DIV/0!	0			#DIV/0!	#DIV/0!	0
221228_TS_Mabsc_iVATPase_DR2	C9	C	9	2212	2212	5	0	31585.9	42.8526	14626.9	136.171	95.1175	2.43925	1.57936	0.0904159	41.3239									33	C9	C	9	2212	31585.9		#DIV/0!		#DIV/0!		-631617	0
221228_TS_Mabsc_iVATPase_DR2	C10	C	10	1684	1684	5	0.178147	31125.4	39.5261	12855.6	130.771	95.6057	2.46222	1.70692	0.084323	-14.6196									34	C10	C	10	1684	31125.4		#DIV/0!		#DIV/0!		-622408	0
221228_TS_Mabsc_iVATPase_DR2	C11	C	11	2225	2225	5	0.0449438	36832	51.2667	19515	175.458	93.8876	3.40044	2.41565	0.104719	-37.8144									35	C11	C	11	2225	36832		#DIV/0!		#DIV/0!		-736540	0
221228_TS_Mabsc_iVATPase_DR2	C12	C	12	3639	3639	5	0.10992	28258.1	48.1358	13827.3	170.214	91.701	3.11907	1.50761	0.191811	-108.285									36	C12	C	12	3639	28258.1		#DIV/0!	#DIV/0!
221228_TS_Mabsc_iVATPase_DR2	D1	D	1	3014	3014	5	0.132714	44269.6	71.3286	25689.4	310.109	89.781	4.05624	2.27815	0.203716	-88.0716									37	D1	D	1	3014
221228_TS_Mabsc_iVATPase_DR2	D2	D	2	2404	2404	5	0.0415973	23921.8	35.1715	7992.01	111.624	96.173	1.22036	0.955553	0.0553245	-24.0022									38	D2	D	2	2404	23921.8		#DIV/0!		#DIV/0!		-478335	0		#DIV/0!	#DIV/0!	0			#DIV/0!	#DIV/0!	0
221228_TS_Mabsc_iVATPase_DR2	D3	D	3	2046	2046	5	0.195503	20645.8	30.9572	4726.51	56.6365	97.4585	0.959942	0.834351	0.040567	33.2746									39	D3	D	3	2046	20645.8		#DIV/0!		#DIV/0!		-412815	0
221228_TS_Mabsc_iVATPase_DR2	D4	D	4	2190	2190	5	0.0913242	20449.5	31.2077	5222.4	96.2865	96.6667	0.932987	0.760258	0.0557078	84.2377									40	D4	D	4	2190	20449.5		#DIV/0!		#DIV/0!		-408890	0
221228_TS_Mabsc_iVATPase_DR2	D5	D	5	3046	3046	5	0.26264	52311.8	87.6966	36301	375.439	87.262	5.65522	3.37004	0.243926	103.236									41	D5	D	5	3046	52311.8		#DIV/0!		#DIV/0!		-1.04614e+06	0		#DIV/0!	#DIV/0!	0			#DIV/0!	#DIV/0!	0
221228_TS_Mabsc_iVATPase_DR2	D6	D	6	2826	2826	5	0.389243	60042.9	98.8611	36022.1	422.336	86.5888	5.02625	2.51191	0.325902	134.662									42	D6	D	6	2826	60042.9		#DIV/0!		#DIV/0!		-1.20076e+06	0
221228_TS_Mabsc_iVATPase_DR2	D7	D	7	2420	2420	5	0.454545	71743.9	103.926	52400.5	489.554	83.5124	8.38814	4.78906	0.337603	125.594									43	D7	D	7	2420	71743.9		#DIV/0!		#DIV/0!		-1.43478e+06	0
221228_TS_Mabsc_iVATPase_DR2	D8	D	8	2749	2749	5	0.218261	56912.7	92.153	40042.4	376.898	87.3409	6.49669	3.80104	0.252092	99.0151									44	D8	D	8	2749	56912.7		#DIV/0!		#DIV/0!		-1.13815e+06	0		#DIV/0!	#DIV/0!	0			#DIV/0!	#DIV/0!	0
221228_TS_Mabsc_iVATPase_DR2	D9	D	9	2564	2564	5	0.429017	41543.3	58.5603	24842.6	242.884	90.5616	4.48079	2.73459	0.185647	74.5872									45	D9	D	9	2564	41543.3		#DIV/0!		#DIV/0!		-830766	0
221228_TS_Mabsc_iVATPase_DR2	D10	D	10	2964	2964	5	0.269906	52755.8	81.9299	35504	322.955	88.6977	5.72545	3.45602	0.224022	36.29									46	D10	D	10	2964	52755.8		#DIV/0!		#DIV/0!		-1.05502e+06	0
221228_TS_Mabsc_iVATPase_DR2	D11	D	11	2886	2886	5	0.1386	52012.9	81.7655	34268.8	347.452	87.1448	6.05015	3.65693	0.258143	-14.7814									47	D11	D	11	2886	52012.9		#DIV/0!		#DIV/0!		-1.04016e+06	0
221228_TS_Mabsc_iVATPase_DR2	D12	D	12	3587	3587	5	0.418177	25316.6	48.2161	11835.9	177.125	92.1662	2.44233	1.33619	0.160022	-61.1894									48	D12	D	12	3587	25316.6		#DIV/0!	#DIV/0!
221228_TS_Mabsc_iVATPase_DR2	E1	E	1	3317	3317	5	0.241182	61933.3	114.294	46009.8	439.747	86.1019	6.77329	3.76548	0.301779	-81.3527									49	E1	E	1	3317
221228_TS_Mabsc_iVATPase_DR2	E2	E	2	3279	3279	5	0.182983	43123.8	72.679	26990.8	319.002	88.6246	4.79891	2.91077	0.235133	-23.4561									50	E2	E	2	3279	43123.8		#DIV/0!		#DIV/0!		-862376	0		#DIV/0!	#DIV/0!	0			#DIV/0!	#DIV/0!	0
221228_TS_Mabsc_iVATPase_DR2	E3	E	3	2654	2654	5	0.263753	44000.9	71.5737	27033.2	279.626	90.0151	5.00267	3.1621	0.191032	39.6647									51	E3	E	3	2654	44000.9		#DIV/0!		#DIV/0!		-879918	0
221228_TS_Mabsc_iVATPase_DR2	E4	E	4	1901	1901	5	0.157812	34150.8	51.131	16167.6	183.387	93.4771	2.99585	1.98058	0.117833	78.0954									52	E4	E	4	1901	34150.8		#DIV/0!		#DIV/0!		-682916	0
221228_TS_Mabsc_iVATPase_DR2	E5	E	5	2743	2743	5	0.145826	59659.9	93.8491	41661.1	390.926	85.782	7.45548	4.19145	0.287641	113.182									53	E5	E	5	2743	59659.9		#DIV/0!		#DIV/0!		-1.1931e+06	0		#DIV/0!	#DIV/0!	0			#DIV/0!	#DIV/0!	0
221228_TS_Mabsc_iVATPase_DR2	E6	E	6	3100	3100	5	0.258065	44327	86.7633	29504	362.231	87.4516	4.95385	3.21379	0.238387	122.531									54	E6	E	6	3100	44327		#DIV/0!		#DIV/0!		-886440	0
221228_TS_Mabsc_iVATPase_DR2	E7	E	7	2921	2921	5	0.342349	48681.3	85.4583	32528.1	314.381	89.5584	5.62585	3.23568	0.212256	112.799									55	E7	E	7	2921	48681.3		#DIV/0!		#DIV/0!		-973526	0
221228_TS_Mabsc_iVATPase_DR2	E8	E	8	2592	2592	5	0.154321	71142.9	107.875	53317.2	457.474	84.9923	7.72265	4.34947	0.318287	111.201									56	E8	E	8	2592	71142.9		#DIV/0!		#DIV/0!		-1.42276e+06	0		#DIV/0!	#DIV/0!	0			#DIV/0!	#DIV/0!	0
221228_TS_Mabsc_iVATPase_DR2	E9	E	9	2922	2922	5	0.581793	58309.3	96.3202	40961.4	418.79	86.0712	6.91995	3.93051	0.300479	85.8928									57	E9	E	9	2922	58309.3		#DIV/0!		#DIV/0!		-1.16609e+06	0
221228_TS_Mabsc_iVATPase_DR2	E10	E	10	2521	2521	5	0.119	55999.6	82.3988	33682.7	318.889	87.0686	6.48813	4.00792	0.283221	42.4121									58	E10	E	10	2521	55999.6		#DIV/0!		#DIV/0!		-1.11989e+06	0
221228_TS_Mabsc_iVATPase_DR2	E11	E	11	3122	3122	5	0.288277	56522.6	93.4111	39681.5	413.774	86.8994	5.96672	3.445	0.268418	-14.6614									59	E11	E	11	3122	56522.6		#DIV/0!		#DIV/0!		-1.13035e+06	0
221228_TS_Mabsc_iVATPase_DR2	E12	E	12	3299	3299	5	0.212186	29297.2	46.1401	13938.2	157.978	93.1191	2.73866	1.37476	0.166414	-50.7552									60	E12	E	12	3299	29297.2		#DIV/0!	#DIV/0!
221228_TS_Mabsc_iVATPase_DR2	F1	F	1	3308	3308	5	0.362757	37819.7	63.6868	22662.7	260.932	89.601	4.51702	2.63489	0.215538	-114.685									61	F1	F	1	3308
221228_TS_Mabsc_iVATPase_DR2	F2	F	2	3283	3283	5	0.12184	56654.9	88.8332	40536	396.544	86.0798	6.57057	3.96058	0.273226	-45.5799									62	F2	F	2	3283	56654.9		#DIV/0!		#DIV/0!		-1.133e+06	0		#DIV/0!	#DIV/0!	0			#DIV/0!	#DIV/0!	0
221228_TS_Mabsc_iVATPase_DR2	F3	F	3	2716	2716	5	0.33137	43617.1	68.0512	27228.9	290.135	89.6539	4.78334	3.07122	0.208395	-7.45612									63	F3	F	3	2716	43617.1		#DIV/0!		#DIV/0!		-872243	0
221228_TS_Mabsc_iVATPase_DR2	F4	F	4	2307	2307	5	0.130039	47866	70.6075	28552.6	276.361	90.6805	4.87205	3.11388	0.202861	47.7097									64	F4	F	4	2307	47866		#DIV/0!		#DIV/0!		-957221	0
221228_TS_Mabsc_iVATPase_DR2	F5	F	5	2968	2968	5	0.37062	54689.8	95.4288	38845.8	403.626	86.9946	5.74083	3.08886	0.268194	69.3075									65	F5	F	5	2968	54689.8		#DIV/0!		#DIV/0!		-1093695	0		#DIV/0!	#DIV/0!	0			#DIV/0!	#DIV/0!	0
221228_TS_Mabsc_iVATPase_DR2	F6	F	6	3047	3047	5	0.164096	51139.9	87.0262	35075.2	371.782	87.2662	5.75537	3.24002	0.254349	68.5974									66	F6	F	6	3047	51139.9		#DIV/0!		#DIV/0!		-1.0227e+06	0
221228_TS_Mabsc_iVATPase_DR2	F7	F	7	2663	2663	5	0.112655	50407.1	71.8713	32959	300.509	88.7345	5.98996	3.15421	0.252347	76.3794									67	F7	F	7	2663	50407.1		#DIV/0!		#DIV/0!		-1.00804e+06	0
221228_TS_Mabsc_iVATPase_DR2	F8	F	8	2896	2896	5	0.345304	54524.2	91.2604	37702	341.962	88.5014	5.7714	3.27309	0.249309	64.0246									68	F8	F	8	2896	54524.2		#DIV/0!		#DIV/0!		-1.09038e+06	0		#DIV/0!	#DIV/0!	0			#DIV/0!	#DIV/0!	0
221228_TS_Mabsc_iVATPase_DR2	F9	F	9	2837	2837	5	0.176243	57882.3	93.7811	40815.2	433.327	85.4776	6.37141	3.22221	0.307719	43.7211									69	F9	F	9	2837	57882.3		#DIV/0!		#DIV/0!		-1.15755e+06	0
221228_TS_Mabsc_iVATPase_DR2	F10	F	10	3066	3066	5	0.195695	45049.6	76.1705	29500.4	328.402	88.878	4.9454	2.93346	0.219504	-20.5098									70	F10	F	10	3066	45049.6		#DIV/0!		#DIV/0!		-900892	0
221228_TS_Mabsc_iVATPase_DR2	F11	F	11	2885	2885	5	0.17331	50804.2	81.0395	34218.1	372.952	86.9324	5.96389	3.17014	0.295667	-27.9503									71	F11	F	11	2885	50804.2		#DIV/0!		#DIV/0!		-1.01598e+06	0
221228_TS_Mabsc_iVATPase_DR2	F12	F	12	3691	3691	5	0.243836	24105.5	41.0729	9918.29	137.16	93.2539	2.43284	1.19945	0.168518	-111.924									72	F12	F	12	3691	24105.5		#DIV/0!	#DIV/0!
221228_TS_Mabsc_iVATPase_DR2	G1	G	1	3434	3434	5	0.291206	59928.8	104.068	43576.4	426.223	86.6919	5.90255	3.15814	0.278393	-138.937									73	G1	G	1	3434	59928.8		#DIV/0!	#DIV/0!
221228_TS_Mabsc_iVATPase_DR2	G2	G	2	3383	3383	5	0.384274	49848.5	87.5032	34299.8	350.739	88.3535	5.52783	3.2836	0.226426	-84.5729									74	G2	G	2	3383	49848.5		#DIV/0!		#DIV/0!		-996869	0		#DIV/0!	#DIV/0!	0			#DIV/0!	#DIV/0!	0
221228_TS_Mabsc_iVATPase_DR2	G3	G	3	3042	3042	5	0.197239	39687.9	66.9024	24292.1	284.502	89.0533	4.71399	2.82076	0.227482	-51.8305									75	G3	G	3	3042	39687.9		#DIV/0!		#DIV/0!		-793658	0
221228_TS_Mabsc_iVATPase_DR2	G4	G	4	3068	3068	5	0.162973	45535.6	80.9008	29288.5	334.675	88.7549	5.0886	3.24259	0.213168	-7.59981									76	G4	G	4	3068	45535.6		#DIV/0!		#DIV/0!		-910613	0
221228_TS_Mabsc_iVATPase_DR2	G5	G	5	3326	3326	5	0.150331	64013.2	117.755	47365.7	535.565	80.3367	8.46967	4.86787	0.41822	9.23428									77	G5	G	5	3326	64013.2		#DIV/0!		#DIV/0!		-1.28016e+06	0		#DIV/0!	#DIV/0!	0			#DIV/0!	#DIV/0!	0
221228_TS_Mabsc_iVATPase_DR2	G6	G	6	3150	3150	5	0.222222	60122.4	103.881	43232	457.759	84.8571	6.94899	3.95958	0.320635	15.5557									78	G6	G	6	3150	60122.4		#DIV/0!		#DIV/0!		-1.20235e+06	0
221228_TS_Mabsc_iVATPase_DR2	G7	G	7	2748	2748	5	0.291121	61465.2	94.2361	44584.3	437.41	85.8806	6.47338	3.35103	0.298399	27.0423									79	G7	G	7	2748	61465.2		#DIV/0!		#DIV/0!		-1.2292e+06	0
221228_TS_Mabsc_iVATPase_DR2	G8	G	8	2910	2910	5	0.171821	53439.9	81.301	35409.7	321.404	87.8007	6.60222	3.85568	0.249485	10.5065									80	G8	G	8	2910	53439.9		#DIV/0!		#DIV/0!		-1.0687e+06	0		#DIV/0!	#DIV/0!	0			#DIV/0!	#DIV/0!	0
221228_TS_Mabsc_iVATPase_DR2	G9	G	9	3041	3041	5	0.16442	72490.7	123.289	40801.9	611.317	74.2519	7.23986	3.1412	0.842486	-16.7396									81	G9	G	9	3041	72490.7		#DIV/0!		#DIV/0!		-1.44971e+06	0
221228_TS_Mabsc_iVATPase_DR2	G10	G	10	2987	2987	5	0.20087	48605.9	79.941	31765	362.088	86.843	5.61295	3.22073	0.277536	-41.2008									82	G10	G	10	2987	48605.9		#DIV/0!		#DIV/0!		-972018	0
221228_TS_Mabsc_iVATPase_DR2	G11	G	11	3167	3167	5	0.221029	47480.5	84.8787	31172	349.057	88.317	5.20462	3.08594	0.240922	-100.921									83	G11	G	11	3167	47480.5		#DIV/0!		#DIV/0!		-949510	0
221228_TS_Mabsc_iVATPase_DR2	G12	G	12	3766	3766	5	0.212427	24077.9	40.7465	10331	157.033	91.7419	2.47965	1.1331	0.190919	-118.875									84	G12	G	12	3766	24077.9		#DIV/0!	#DIV/0!
221228_TS_Mabsc_iVATPase_DR2	H1	H	1	3165	3165	5	0.315956	48525.1	78.8349	32289.3	334.192	88.91	4.94064	2.71829	0.224013	-188.641									85	H1	H	1	3165	48525.1		#DIV/0!	#DIV/0!
221228_TS_Mabsc_iVATPase_DR2	H2	H	2	3858	3858	5	0.129601	41518.7	79.0344	27264.5	408.197	85.6921	4.56915	2.60081	0.28253	-138.446									86	H2	H	2	3858	41518.7		#DIV/0!		#DIV/0!		-830275	0		#DIV/0!	#DIV/0!	0			#DIV/0!	#DIV/0!	0
221228_TS_Mabsc_iVATPase_DR2	H3	H	3	3156	3156	5	0.506971	45698	79.6292	29761.9	311.249	88.91	5.18986	3.07029	0.224968	-123.658									87	H3	H	3	3156	45698		#DIV/0!		#DIV/0!		-913860	0
221228_TS_Mabsc_iVATPase_DR2	H4	H	4	3309	3309	5	0.120882	55470.8	98.9655	38735.9	441.469	85.2221	5.91132	3.11262	0.301602	-77.6733									88	H4	H	4	3309	55470.8		#DIV/0!		#DIV/0!		-1.10932e+06	0
221228_TS_Mabsc_iVATPase_DR2	H5	H	5	3441	3441	5	0.290613	52492.9	91.1687	32182.8	391.882	85.0625	5.07683	2.89293	0.324615	-84.4142									89	H5	H	5	3441	52492.9		#DIV/0!		#DIV/0!		-1.04976e+06	0		#DIV/0!	#DIV/0!	0			#DIV/0!	#DIV/0!	0
221228_TS_Mabsc_iVATPase_DR2	H6	H	6	3311	3311	5	0.362428	49696.4	79.5995	33974.8	381.917	85.8955	5.47255	2.80943	0.285714	-46.4551									90	H6	H	6	3311	49696.4		#DIV/0!		#DIV/0!		-993828	0
221228_TS_Mabsc_iVATPase_DR2	H7	H	7	3244	3244	5	0.308261	42740.5	69.4556	27638.8	342.323	87.947	4.46108	2.55529	0.234279	-60.9742									91	H7	H	7	3244	42740.5		#DIV/0!		#DIV/0!		-854710	0
221228_TS_Mabsc_iVATPase_DR2	H8	H	8	3227	3227	5	0.0929656	50866.2	82.4563	34439.4	355.084	87.3877	5.6049	3.42827	0.24326	-86.7768									92	H8	H	8	3227	50866.2		#DIV/0!		#DIV/0!		-1.01722e+06	0		#DIV/0!	#DIV/0!	0			#DIV/0!	#DIV/0!	0
221228_TS_Mabsc_iVATPase_DR2	H9	H	9	3204	3204	5	0.124844	53746.5	89.3488	37123.5	388.454	85.5181	6.49681	3.69934	0.305556	-88.4138									93	H9	H	9	3204	53746.5		#DIV/0!		#DIV/0!		-1.07483e+06	0
221228_TS_Mabsc_iVATPase_DR2	H10	H	10	3470	3470	5	0.144092	51188.3	91.9161	35306.1	358.977	87.6657	5.69535	3.55453	0.253314	-129.315									94	H10	H	10	3470	51188.3		#DIV/0!		#DIV/0!		-1.02367e+06	0
221228_TS_Mabsc_iVATPase_DR2	H11	H	11	3279	3279	5	0.182983	51256.9	87.0399	34974.5	377.265	86.0323	6.06912	3.78797	0.270509	-144.607									95	H11	H	11	3279	51256.9		#DIV/0!		#DIV/0!		-1.02504e+06	0
221228_TS_Mabsc_iVATPase_DR2	H12	H	12	3495	3495	5	0.171674	26420.4	47.1284	11575.4	162.426	92.3319	2.85035	1.504	0.179685	-182.157									96	H12	H	12	3495	26420.4		#DIV/0!	#DIV/0!
Average PC				3299.38	3299.38	5	0.265131	51888.8	91.0624	34165.1	367.163	87.561	5.09403	2.88743	0.254525	-148.61									97				3299.38	54217.6		#DIV/0!
SD PC				218.316	218.316	0	0.0889894	8278.16	18.7265	8076.83	66.7258	1.91882	0.867603	0.4506	0.0458767	57.7043									98				218.316	4891.25
Average NC				3592.38	3592.38	5	0.263992	26837.4	45.9002	12439.9	161.846	92.347	2.72615	1.40275	0.173976	-115.341									99				3592.38	26324.5		#DIV/0!
SD NC				141.926	141.926	0	0.110528	2345.95	3.77211	1853.93	12.6468	0.669972	0.311627	0.260214	0.0137455	49.2342									100				141.926	1991.39
Z'				-2.68849	-2.68849	#DIV/0!	-524.483	-0.272276	-0.494523	-0.371325	-0.159756	-0.622741	-0.494028	-0.4363	-1.22061	-8.64313									101				-2.68849	0.259747

## Sheet: mtb aux rep 2
Plate	Well	Row	Column	ValidObjectCount	SelectedObjectCount	ValidFieldCount	%HIGH_ObjectAvgIntenCh1	MEAN_CircTotalIntenCh2	MEAN_CircAvgIntenCh2	MEAN_CircSpotTotalIntenCh2	MEAN_CircSpotAvgIntenCh2	%LOW_CircSpotAvgIntenCh2	MEAN_CircSpotTotalAreaCh2	MEAN_CircSpotAvgAreaCh2	MEAN_CircSpotCountCh2	Z Position						ValidObjectCount	MEAN_CircSpotTotalIntenCh2		Normalized inhibition	ABS	Capped		Normalized cell loss	Capped		Average inhibition	SD	N	Outlayer	Capped	Average inhibition	SD	N
221212_TS_AuxoTB_iVATPase_DR2	A1	A	1	5290	5290	9	0.0378072	31632	59.988	14571.6	208.708	96.3705	1.30481	1.01991	0.0534972	-208.892						5290							98.0651
221212_TS_AuxoTB_iVATPase_DR2	A2	A	2	1108	1108	9	0	29439.1	52.4547	10235.6	92.8665	98.6462	0.85056	0.730024	0.0315884	-97.7723						1108	10235.6		-385.873		0		20.5399	20.5399		11.222	19.437	3		0	11.222	19.437	3
221212_TS_AuxoTB_iVATPase_DR2	A3	A	3	1183	1183	9	0	28415	53.8565	8700.05	108.099	97.9713	0.736438	0.698688	0.035503	-96.1637						1183	8700.05		-263.48		0		21.9303	21.9303						0
221212_TS_AuxoTB_iVATPase_DR2	A4	A	4	1037	1037	9	0.192864	25036.1	39.3803	4971.99	64.3655	98.7464	0.478144	0.452472	0.0202507	-39.4016						1037	4971.99		33.6659		33.6659		19.2237	19.2237						33.6659
221212_TS_AuxoTB_iVATPase_DR2	A5	A	5	1853	1853	9	0	24013.6	47.7492	5397.29	83.2718	98.2731	0.536248	0.506975	0.0248246	-67.8892						1853	5397.29		-0.23241		0		34.3506	34.3506		66.6667	57.735	3		0	66.6667	57.735	3
221212_TS_AuxoTB_iVATPase_DR2	A6	A	6	1426	1426	9	0.140252	20503.5	35.934	2252.97	35.4465	99.439	0.203959	0.196592	0.0210379	-23.2909						1426	2252.97		250.386		100		26.4349	26.4349						100
221212_TS_AuxoTB_iVATPase_DR2	A7	A	7	1307	1307	9	0	23137	41.3955	3327.78	37.0974	98.5463	0.664023	0.283765	0.0573833	-35.107						1307	3327.78		164.718		100		24.2289	24.2289						100
221212_TS_AuxoTB_iVATPase_DR2	A8	A	8	974	974	9	0	25152.5	50.9795	5086.37	50.2468	99.076	0.483105	0.444897	0.0225873	-94.9097						974	5086.37		24.5497		24.5497		18.0558	18.0558		55.3467	50.7513	4		24.5497	55.3467	50.7513	4
221212_TS_AuxoTB_iVATPase_DR2	A9	A	9	950	950	9	0	22315	41.8591	2705.69	48.604	98.8421	0.38672	0.280816	0.0431579	-94.274						950	2705.69		214.302		100		17.6109	17.6109						100
221212_TS_AuxoTB_iVATPase_DR2	A10	A	10	665	665	9	0	29811.3	64.1059	10819	85.4122	98.797	0.782648	0.782648	0.0135338	-168.625						665	10819		-432.37		0		12.3277	12.3277						0
221212_TS_AuxoTB_iVATPase_DR2	A11	A	11	866	866	9	0.115473	23613.4	41.7444	4179.43	60.3559	98.9607	0.377351	0.320933	0.0254042	-157.221						866	4179.43		96.8371		96.8371		16.0538	16.0538						96.8371
221212_TS_AuxoTB_iVATPase_DR2	A12	A	12	4059	4059	9	0	44138.3	77.9731	14590.4	324.071	83.6659	2.90324	1.12654	0.749446	-249.004						4059	14590.4		-732.969	732.981			75.245
221212_TS_AuxoTB_iVATPase_DR2	B1	B	1	5633	5633	9	0	41276.7	77.2914	24117.6	282.648	95.047	2.10394	1.70469	0.0667495	-133.33						5633							104.424
221212_TS_AuxoTB_iVATPase_DR2	B2	B	2	2877	2877	9	0.104275	27357.3	58.7796	9305.06	109.811	98.1578	0.828411	0.789529	0.0236357	-69.6027						2877	9305.06		-311.701		0		53.3333	53.3333		0	0	3		0	0	0	3
221212_TS_AuxoTB_iVATPase_DR2	B3	B	3	2493	2493	9	0	26806.5	49.1254	9405.61	96.2635	98.3153	0.803573	0.74444	0.0236663	-28.102						2493	9405.61		-319.716		0		46.2148	46.2148						0
221212_TS_AuxoTB_iVATPase_DR2	B4	B	4	2959	2959	9	0.0337952	24820	45.1751	7380.48	98.898	98.2089	0.612019	0.574532	0.0226428	2.50716						2959	7380.48		-158.303		0		54.8534	54.8534						0
221212_TS_AuxoTB_iVATPase_DR2	B5	B	5	2852	2852	9	0.0350631	31090	55.7009	12197.9	115.04	98.1417	1.0352	1.02617	0.0196353	23.3047						2852	12197.9		-542.274		0		52.8699	52.8699		0	0	3		0	0	0	3
221212_TS_AuxoTB_iVATPase_DR2	B6	B	6	2260	2260	9	0	24188	45.1465	5852.99	67.8832	98.8496	0.480905	0.409564	0.0238938	14.5548						2260	5852.99		-36.5539		0		41.8955	41.8955						0
221212_TS_AuxoTB_iVATPase_DR2	B7	B	7	2240	2240	9	0.0892857	23836.7	41.6569	5844.07	75.0095	98.4375	0.551457	0.472868	0.0196429	11.1738						2240	5844.07		-35.8434		0		41.5247	41.5247						0
221212_TS_AuxoTB_iVATPase_DR2	B8	B	8	2575	2575	9	0	29063	53.5232	9977.55	122.654	97.9029	0.838724	0.789356	0.0252427	-19.199						2575	9977.55		-365.303		0		47.7349	47.7349		0	0	4		0	0	0	4
221212_TS_AuxoTB_iVATPase_DR2	B9	B	9	3420	3420	9	0.0292398	32095.2	60.903	14526.7	173.735	97.2807	1.24139	1.11382	0.0412281	-38.1334						3420	14526.7		-727.897		0		63.3994	63.3994						0
221212_TS_AuxoTB_iVATPase_DR2	B10	B	10	3034	3034	9	0.0329598	39104.2	67.9858	13397	274.372	84.7726	2.37725	1.25086	0.518787	-92.9969						3034	13397		-637.852		0		56.2438	56.2438						0
221212_TS_AuxoTB_iVATPase_DR2	B11	B	11	2519	2519	9	0	30447.2	56.1684	11440.4	125.746	97.4593	1.05579	0.971498	0.0404923	-134.23						2519	11440.4		-481.896		0		46.6968	46.6968						0
221212_TS_AuxoTB_iVATPase_DR2	B12	B	12	4419	4419	9	0	31181	60.4475	12654.7	144.023	97.2392	1.17206	0.872805	0.0443539	-179.799						4419	12654.7		-578.681	578.693			81.9187
221212_TS_AuxoTB_iVATPase_DR2	C1	C	1	5751	5751	9	0.0521648	42062	88.2857	25223.1	298.481	95.027	2.20786	1.76899	0.0676404	-143.225						5751	25223.1		-1580.45	1580.48			106.611
221212_TS_AuxoTB_iVATPase_DR2	C2	C	2	3214	3214	9	0	19586.4	38.062	3260.71	53.5276	98.9421	0.334639	0.323008	0.0149347	-44.8353						3214	3260.71		170.064		100		59.5806	59.5806		33.3333	57.735	3		100	33.3333	57.735	3
221212_TS_AuxoTB_iVATPase_DR2	C3	C	3	3290	3290	9	0.0607903	23212	45.3409	6601.03	94.2365	98.3891	0.60466	0.572131	0.0261398	-48.5659						3290	6601.03		-96.1766		0		60.9895	60.9895						0
221212_TS_AuxoTB_iVATPase_DR2	C4	C	4	3475	3475	9	0.057554	26945.4	52.1292	9981.9	132.366	97.8129	0.860332	0.820272	0.0264748	41.9876						3475	9981.9		-365.649		0		64.419	64.419						0
221212_TS_AuxoTB_iVATPase_DR2	C5	C	5	3761	3761	9	0.0531773	33770.4	58.99	14427.3	150.494	97.6336	1.23625	1.03224	0.0342994	43.1499						3761	14427.3		-719.97		0		69.7208	69.7208		0	0	3		0	0	0	3
221212_TS_AuxoTB_iVATPase_DR2	C6	C	6	3083	3083	9	0.0324359	33857.6	61.8642	14404.7	170.285	97.2754	1.2005	1.08471	0.0343821	65.9029						3083	14404.7		-718.172		0		57.1521	57.1521						0
221212_TS_AuxoTB_iVATPase_DR2	C7	C	7	3474	3474	9	0.0287853	33471.3	62.4548	14735.3	173.204	96.2003	1.19891	1.0782	0.0474957	41.7358						3474	14735.3		-744.52		0		64.4004	64.4004						0
221212_TS_AuxoTB_iVATPase_DR2	C8	C	8	4150	4150	9	0.120482	33037.3	62.4555	15504.9	200.911	96.7229	1.37184	1.13489	0.0433735	29.9972						4150	15504.9		-805.861		0		76.932	76.932		0	0	4		0	0	0	4
221212_TS_AuxoTB_iVATPase_DR2	C9	C	9	3629	3629	9	0.192891	46325.5	88.4106	23234.7	330.816	90.3555	2.09587	1.70238	0.173602	-9.67485						3629	23234.7		-1421.96		0		67.2738	67.2738						0
221212_TS_AuxoTB_iVATPase_DR2	C10	C	10	3364	3364	9	0.0297265	34274.4	59.3687	14771	161.94	96.9382	1.27036	1.07025	0.0410226	-80.7845						3364	14771		-747.362		0		62.3613	62.3613						0
221212_TS_AuxoTB_iVATPase_DR2	C11	C	11	3807	3807	9	0.0525348	51780.6	96.0023	31819.2	330.123	94.8516	2.72252	2.3645	0.0685579	-119.669						3807	31819.2		-2106.19		0		70.5735	70.5735						0
221212_TS_AuxoTB_iVATPase_DR2	C12	C	12	4066	4066	9	0	39806.2	73.5139	21105.2	264.907	95.3025	1.92545	1.40834	0.0705853	-206.684						4066							75.3748
221212_TS_AuxoTB_iVATPase_DR2	D1	D	1	5136	5136	9	0.0389408	46322.5	89.4506	26860.2	341.167	92.7181	2.55491	1.93116	0.164136	-89.6704						5136	26860.2		-1710.93	1710.96			95.2103
221212_TS_AuxoTB_iVATPase_DR2	D2	D	2	3691	3691	9	0.0812788	28465.6	54.3374	11070	140.305	97.6158	0.989942	0.778739	0.0308859	-29.9973						3691	11070		-452.374		0		68.4231	68.4231		0	0	3		0	0	0	3
221212_TS_AuxoTB_iVATPase_DR2	D3	D	3	3526	3526	9	0.0567215	31848.8	66.6243	14189.5	199.914	96.852	1.26938	1.11822	0.0391378	12.3281						3526	14189.5		-701.019		0		65.3644	65.3644						0
221212_TS_AuxoTB_iVATPase_DR2	D4	D	4	3876	3876	9	0	24785.9	49.799	8123.69	122.666	98.1166	0.677571	0.656236	0.0206398	61.3029						3876	8123.69		-217.541		0		71.8526	71.8526						0
221212_TS_AuxoTB_iVATPase_DR2	D5	D	5	4550	4550	9	0.0879121	37347.3	71.8955	19016.9	247.493	94.9011	1.66476	1.32721	0.0786813	70.5355						4550	19016.9		-1085.79		0		84.3471	84.3471		0	0	3		0	0	0	3
221212_TS_AuxoTB_iVATPase_DR2	D6	D	6	4382	4382	9	0.0684619	41514.8	78.4657	23812.4	260.445	95.6869	1.96506	1.60935	0.0581926	100.896						4382	23812.4		-1468.01		0		81.2328	81.2328						0
221212_TS_AuxoTB_iVATPase_DR2	D7	D	7	4560	4560	9	0.0438596	52237.8	93.5153	34181.7	393.948	93.5965	2.8934	2.28682	0.0885965	79.1252						4560	34181.7		-2294.5		0		84.5325	84.5325						0
221212_TS_AuxoTB_iVATPase_DR2	D8	D	8	4810	4810	9	0.04158	40527.2	77.2703	23537.3	290.901	95.1767	2.06099	1.63314	0.0690229	41.0921						4810	23537.3		-1446.08		0		89.167	89.167		0	0	4		0	0	0	4
221212_TS_AuxoTB_iVATPase_DR2	D9	D	9	3875	3875	9	0.0258065	48340.6	91.3497	28510.5	338.426	94.1677	2.46606	1.92606	0.0843871	4.32433						3875	28510.5		-1842.47		0		71.8341	71.8341						0
221212_TS_AuxoTB_iVATPase_DR2	D10	D	10	4519	4519	9	0.0663864	56653.3	100.707	35522.8	393.156	91.5911	3.26104	2.44106	0.129453	-48.6153						4519	35522.8		-2401.39		0		83.7724	83.7724						0
221212_TS_AuxoTB_iVATPase_DR2	D11	D	11	4141	4141	9	0.0241488	50228	96.5114	29293.7	359.988	91.9585	2.6299	2.1533	0.122434	-115.93						4141	29293.7		-1904.9		0		76.7651	76.7651						0
221212_TS_AuxoTB_iVATPase_DR2	D12	D	12	4153	4153	9	0.048158	33610.3	60.1308	15626.5	183.326	96.6049	1.42662	1.23552	0.042379	-178.122						4153	15626.5		-815.553	815.565			76.9876
221212_TS_AuxoTB_iVATPase_DR2	E1	E	1	5423	5423	9	0.03688	51621.6	99.7578	34001.9	384.239	94.0623	2.85795	2.12608	0.0892495	-110.984						5423	34001.9		-2280.16	2280.19			100.531
221212_TS_AuxoTB_iVATPase_DR2	E2	E	2	3206	3206	9	0.0311915	36105.4	74.0107	16989.3	236.049	96.0699	1.454	1.31351	0.0742358	-54.6392						3206	16989.3		-924.178		0		59.4323	59.4323		0	0	3		0	0	0	3
221212_TS_AuxoTB_iVATPase_DR2	E3	E	3	3828	3828	9	0.15674	32017.2	62.561	12214.5	178.916	94.07	1.40465	1.0444	0.147335	2.1119						3828	12214.5		-543.595		0		70.9628	70.9628						0
221212_TS_AuxoTB_iVATPase_DR2	E4	E	4	4064	4064	9	0.0246063	29434.6	53.2233	11948	117.179	98.2037	0.954601	0.881855	0.0221457	32.5982						4064	11948		-522.356		0		75.3377	75.3377						0
221212_TS_AuxoTB_iVATPase_DR2	E5	E	5	4528	4528	9	0.0883392	38269.5	69.6169	20915.8	236.098	96.2014	1.81013	1.48459	0.0492491	62.6703						4528	20915.8		-1237.14		0		83.9393	83.9393		0	0	3		0	0	0	3
221212_TS_AuxoTB_iVATPase_DR2	E6	E	6	3981	3981	9	0.0251193	45479.1	90.1091	26925	330.625	94.3984	2.33001	1.81924	0.0768651	66.8659						3981	26925		-1716.1		0		73.7991	73.7991						0
221212_TS_AuxoTB_iVATPase_DR2	E7	E	7	4388	4388	9	0.0455789	59040	106.771	40568.6	462.874	92.2516	3.55223	2.63929	0.113036	45.4051						4388	40568.6		-2803.57		0		81.344	81.344						0
221212_TS_AuxoTB_iVATPase_DR2	E8	E	8	4743	4743	9	0.0632511	57594	114.397	40031.3	494.696	91.7774	3.50863	2.81187	0.115539	35.1397						4743	40031.3		-2760.74		0		87.9249	87.9249		0	0	4		0	0	0	4
221212_TS_AuxoTB_iVATPase_DR2	E9	E	9	4115	4115	9	0	60762.5	105.277	31204.5	484.903	80.1944	5.87739	2.4591	0.884569	-6.15278						4115	31204.5		-2057.2		0		76.2832	76.2832						0
221212_TS_AuxoTB_iVATPase_DR2	E10	E	10	4004	4004	9	0.024975	52515.6	95.581	30418	390.344	89.7353	2.93497	2.31445	0.20954	-64.7713						4004	30418		-1994.51		0		74.2255	74.2255						0
221212_TS_AuxoTB_iVATPase_DR2	E11	E	11	3713	3713	9	0.0269324	56076.1	98.2784	36702.8	411.358	93.3208	3.25659	2.63814	0.0907622	-136.452						3713	36702.8		-2495.44		0		68.831	68.831						0
221212_TS_AuxoTB_iVATPase_DR2	E12	E	12	3744	3744	9	0	32178.7	53.8947	13844.3	163.02	96.875	1.28471	1.01867	0.0478098	-188.472						3744	13844.3		-673.505	673.517			69.4056
221212_TS_AuxoTB_iVATPase_DR2	F1	F	1	5017	5017	9	0.0398645	50648.6	91.0707	33378.3	334.748	94.5386	2.86212	2.3073	0.0749452	-160.366						5017	33378.3		-2230.46	2230.49			93.0043
221212_TS_AuxoTB_iVATPase_DR2	F2	F	2	3244	3244	9	0.0308261	27389.4	53.4385	9739.55	143.444	97.6264	0.964269	0.855136	0.0289766	-98.176						3244	9739.55		-346.333		0		60.1367	60.1367		0	0	3		0	0	0	3
221212_TS_AuxoTB_iVATPase_DR2	F3	F	3	3394	3394	9	0.0294638	37413.3	64.1364	15612.8	150.641	96.8474	1.44896	1.24784	0.0810253	-62.6184						3394	15612.8		-814.458		0		62.9174	62.9174						0
221212_TS_AuxoTB_iVATPase_DR2	F4	F	4	3511	3511	9	0	32897.5	58.9828	12311.2	154.067	96.7531	1.13889	1.02428	0.0378809	-17.3496						3511	12311.2		-551.307		0		65.0863	65.0863						0
221212_TS_AuxoTB_iVATPase_DR2	F5	F	5	4292	4292	9	0.0931966	49623.2	80.9045	30313.5	255.631	95.6431	2.6222	2.07626	0.0654706	1.98318						4292	30313.5		-1986.18		0		79.5644	79.5644		0	0	3		0	0	0	3
221212_TS_AuxoTB_iVATPase_DR2	F6	F	6	5193	5193	9	0.0385134	47130.4	85.5015	29354.2	279.09	95.051	2.64836	2.07672	0.0691315	-6.9923						5193	29354.2		-1909.72		0		96.2669	96.2669						0
221212_TS_AuxoTB_iVATPase_DR2	F7	F	7	4555	4555	9	0.0219539	57814.7	103.797	36743.5	393.303	91.6136	3.4502	2.71732	0.127552	-7.87653						4555	36743.5		-2498.68		0		84.4398	84.4398						0
221212_TS_AuxoTB_iVATPase_DR2	F8	F	8	5201	5201	9	0.0961354	67999.5	124.111	49345.4	492.023	91.4824	4.49033	3.43433	0.131321	-35.7349						5201	49345.4		-3503.12		0		96.4152	96.4152		0	0	4		0	0	0	2
221212_TS_AuxoTB_iVATPase_DR2	F9	F	9	4569	4569	9	0.0218866	43733	79.1736	25260.7	290.224	94.7253	2.31741	1.94503	0.0728825	-64.3675						4569	25260.7		-1583.45		0		84.6993	84.6993
221212_TS_AuxoTB_iVATPase_DR2	F10	F	10	4647	4647	9	0.0645578	54805.9	96.3872	35936.8	361.079	93.5657	3.1864	2.47349	0.0903809	-147.768						4647	35936.8		-2434.39		0		86.1453	86.1453						0
221212_TS_AuxoTB_iVATPase_DR2	F11	F	11	3852	3852	9	0.0778816	39494.9	65.0114	19846.1	211.852	96.5992	1.6701	1.47131	0.040758	-168.901						3852	19846.1		-1151.88		0		71.4077	71.4077
221212_TS_AuxoTB_iVATPase_DR2	F12	F	12	4541	4541	9	0.0220216	42242.9	73.2094	23553.1	221.656	96.1022	2.09793	1.59527	0.0579168	-270.868						4541							84.1803
221212_TS_AuxoTB_iVATPase_DR2	G1	G	1	5339	5339	9	0	35063.7	66.1918	18499	259.756	95.4299	1.66855	1.33317	0.0691141	-201.18						5339							98.9735
221212_TS_AuxoTB_iVATPase_DR2	G2	G	2	3885	3885	9	0.02574	34888.5	65.386	17666	191.387	96.9369	1.46987	1.27351	0.0383526	-158.085						3885	17666		-978.108		0		72.0195	72.0195		0	0	3		0	0	0	2
221212_TS_AuxoTB_iVATPase_DR2	G3	G	3	3592	3592	9	0.0278396	29370.6	52.7083	11144.8	124.328	97.7171	1.02278	0.846947	0.0339644	-129.213						3592	11144.8		-458.341		0		66.5879	66.5879
221212_TS_AuxoTB_iVATPase_DR2	G4	G	4	4454	4454	9	0	39145.2	69.6112	19070.5	193.638	96.5424	1.54598	1.39499	0.0426583	-93.545						4454	19070.5		-1090.06		0		82.5675	82.5675						0
221212_TS_AuxoTB_iVATPase_DR2	G5	G	5	3692	3692	9	0	43802	72.2733	25054.1	247.874	95.9372	2.24651	1.80726	0.056338	-83.3084						3692	25054.1		-1566.98		0		68.4417	68.4417		0	0	3			0	#DIV/0!	1
221212_TS_AuxoTB_iVATPase_DR2	G6	G	6	4104	4104	9	0.0730994	48981.4	76.4003	28921.4	281.903	95.0536	2.7681	2.12246	0.077729	-80.0346						4104	28921.4		-1875.22		0		76.0792	76.0792						0
221212_TS_AuxoTB_iVATPase_DR2	G7	G	7	4770	4770	9	0	40523	69.6696	22500.8	232.825	95.7652	2.12837	1.70252	0.0622642	-80.0308						4770	22500.8		-1363.47		0		88.4254	88.4254
221212_TS_AuxoTB_iVATPase_DR2	G8	G	8	4566	4566	9	0.043802	44524.9	84.4142	26138.1	292.969	94.7	2.3612	1.98808	0.0694262	-114.547						4566	26138.1		-1653.38		0		84.6437	84.6437		0	0	4			0	0	2
221212_TS_AuxoTB_iVATPase_DR2	G9	G	9	4630	4630	9	0	48466.1	88.4932	28850.5	327.789	94.2117	2.69469	2.14379	0.0801296	-146.478						4630	28850.5		-1869.58		0		85.8301	85.8301						0
221212_TS_AuxoTB_iVATPase_DR2	G10	G	10	3927	3927	9	0	47881.4	87.5465	29274.5	314.894	94.9071	2.55509	2.17973	0.0682455	-191.523						3927	29274.5		-1903.36		0		72.7981	72.7981						0
221212_TS_AuxoTB_iVATPase_DR2	G11	G	11	3703	3703	9	0	46866.6	77.9722	26801.8	245.11	95.7332	2.34462	1.84718	0.0621118	-268						3703	26801.8		-1706.28		0		68.6456	68.6456
221212_TS_AuxoTB_iVATPase_DR2	G12	G	12	3811	3811	9	0.0262398	32168	55.2275	13388.8	154.504	96.9562	1.26387	1.05766	0.0459197	-299.304						3811	13388.8		-637.2	637.212			70.6477
221212_TS_AuxoTB_iVATPase_DR2	H1	H	1	5566	5566	9	0.0359324	61982.2	111.068	31360.9	546.716	78.8717	4.66794	2.24457	0.846209	-270.289						5566	31360.9		-2069.67	2069.7
221212_TS_AuxoTB_iVATPase_DR2	H2	H	2	3543	3543	9	0	39505.4	72.8052	20726.3	232.009	96.105	1.80617	1.47446	0.0541914	-224.283						3543	20726.3		-1222.03		0		65.6795	65.6795		0	0	3		0	0	0	2
221212_TS_AuxoTB_iVATPase_DR2	H3	H	3	4080	4080	9	0.0490196	35545	63.3757	16978.3	209.691	96.152	1.60548	1.43902	0.0487745	-222.18						4080	16978.3		-923.298		0		75.6343	75.6343						0
221212_TS_AuxoTB_iVATPase_DR2	H4	H	4	5049	5049	9	0.0198059	32272.5	64.3674	14742	190.994	96.9697	1.22762	1.11022	0.0366409	-177.327						5049	14742		-745.057		0		93.5975	93.5975
221212_TS_AuxoTB_iVATPase_DR2	H5	H	5	4086	4086	9	0.0244738	44508.4	82.8736	24922.7	302.994	94.3955	2.36771	1.86605	0.0837004	-198.23						4086	24922.7		-1556.5		0		75.7456	75.7456		0	0	3			0	#DIV/0!	1
221212_TS_AuxoTB_iVATPase_DR2	H6	H	6	4237	4237	9	0.0236016	54340.8	103.511	34802.8	413.391	93.3443	2.99631	2.43993	0.0911022	-165.924						4237	34802.8		-2344		0		78.5448	78.5448						0
221212_TS_AuxoTB_iVATPase_DR2	H7	H	7	4227	4227	9	0.0236574	45561.8	77.2353	26670.5	281.914	94.9373	2.45531	1.956	0.071682	-191.032						4227	26670.5		-1695.82		0		78.3594	78.3594
221212_TS_AuxoTB_iVATPase_DR2	H8	H	8	4264	4264	9	0.445591	58394.4	100.887	37938.3	372.839	93.3396	3.4097	2.83984	0.0907598	-231.497						4264	37938.3		-2593.92		0		79.0453	79.0453		0	0	4		0	0	0	3
221212_TS_AuxoTB_iVATPase_DR2	H9	H	9	4477	4477	9	0.0223364	61023.1	112.522	35876.6	477.66	87.3129	3.37414	2.43262	0.247487	-250.081						4477	35876.6		-2429.59		0		82.9939	82.9939						0
221212_TS_AuxoTB_iVATPase_DR2	H10	H	10	4237	4237	9	0.0236016	61299.7	94.4415	39109.7	368.374	92.9195	3.56023	2.69722	0.104083	-300.759						4237	39109.7		-2687.28		0		78.5448	78.5448						0
221212_TS_AuxoTB_iVATPase_DR2	H11	H	11	3873	3873	9	0	45296.1	80.6437	25422	278.63	95.3008	2.35804	1.87991	0.0658404	-330.822						3873	25422		-1596.3		0		71.797	71.797
221212_TS_AuxoTB_iVATPase_DR2	H12	H	12	4325	4325	9	0	39670.8	70.0729	20393.1	224.602	95.6069	1.89478	1.51416	0.0640462	-376.965						4325
Average PC				5394.38	5394.38	9	0.0301987	45076.2	85.388	26001.6	332.058	92.7581	2.52851	1.80448	0.178943	-164.742						5394.38	30164.9		-1974.34				100
SD PC				250.008	250.008	0	0.0193158	9752.49	16.913	6958.75	102.052	5.71063	1.02245	0.449586	0.271793	59.0539						250.008	3931.35
Average NC				4139.75	4139.75	9	0.0120524	36874.5	65.5587	16894.5	210.014	94.7941	1.74608	1.22862	0.140307	-243.652						4139.75	14020.9		-687.582				76.742
SD NC				280.339	280.339	0	0.0182466	5144.61	9.2171	4154.06	61.7916	4.54703	0.584815	0.25597	0.246338	70.1243						280.339	1140.13
Z'				-0.26814	-0.26814	#DIV/0!	-5.20993	-4.44908	-2.95326	-2.66073	-3.02748	-14.1147	-5.16258	-2.67565	-39.2322	-3.91108						-0.26814	0.057576

[truncated: 1 more sheets: Mtb aux rep 1]
